# Supplementary material for: Chromosome-Level Genome Assemblies Expand Capabilities of Genomics for Conservation Biology
Source: Genes (Basel). 2021 Aug 28;12(9):1336. doi: 10.3390/genes12091336 (PMC8466942; doi:10.3390/genes12091336)
Supplement: Supplementary file 1 [file genes-12-01336-s001.zip]

Archive with 13 entries (11 files):
- figures/
- figures/Figure_S1.aonyx_cinereus.STR.png
- figures/Figure_S2.enhydra_lutris.STR.png
- figures/Figure_S3.lontra_canadensis.STR.png
- figures/Figure_S4.lutra_lutra.STR.png
- figures/Figure_S5.mustela_putorius_furo.STR.png
- tables/
- tables/Table_S1.assembly_stats.xlsx
- tables/Table_S2.Short_read_libraries.xlsx
- tables/Table_S3.all_STR.xlsx
- tables/Table_S4.C-scaffold_ids.xlsx
- tables/Table_S5. Detailed STR PCR.xlsx
- tables/Table_S6.PAR.xlsx
