# Supplementary material for: Chromosome-Level Genome Assemblies Expand Capabilities of Genomics for Conservation Biology
Source: Genes (Basel). 2021 Aug 28;12(9):1336. doi: 10.3390/genes12091336 (PMC8466942; doi:10.3390/genes12091336)
Supplement: Supplementary file 1 [file genes-12-01336-s001.zip › tables/Table_S1.assembly_stats.xlsx]

## Sheet: Sheet1
Latin name	Common name	Red List category	Scaffolds	Total length, Gbp	N amount, Mbp	Largest scaffold, Mbp	N50 stats , Mbp	L50 stats
Acinonyx jubatus	Cheetah	Vulnerable	13047	2.37	42.86	235.52	144.64	7
Acinonyx jubatus (draft)	Cheetah	Least concern	14382	2.37	42.06	13.05	3.12	232
Ailurus fulgens	Red panda	Endangered	9762	2.34	34.41	211.35	143.8	7
Ailurus fulgens (draft)	Red panda	Endangered	11589	2.34	34.04	17.26	2.98	215
Aonyx cinereus	Asian small-clawed otter	Vulnerable	310302	2.44	15.5	202.67	130.94	8
Aonyx cinereus (draft)	Asian small-clawed otter	Vulnerable	338237	2.42	1.35	2.19	0.1	6422
Bison bison	American bison	Threatened	121666	2.83	199.31	157.17	101.69	12
Bison bison (draft)	American bison	Threatened	128431	2.83	195.77	43.72	7.19	116
Enhydra lutris	Sea otter	Endangered	6843	2.45	28.94	219.04	145.94	7
Enhydra lutris (draft)	Sea otter	Endangered	6771	2.46	29.68	108.04	38.75	20
Lutra lutra	Eurasian river otter	Least concern	71	2.44	0.1	223.58	148.99
Neofelis nebulosa	Clouded leopard	Vulnerable	12793	2.42	7.94	239.54	147.11	7
Neofelis nebulosa (draft)	Clouded leopard	Vulnerable	16452	2.41	5.89	9.24	1.38	479
Pteronura brasiliensis	Giant otter	Endangered	245363	2.46	11.89	208.87	133.38	8
Pteronura brasiliensis (draft)	Giant otter	Endangered	265030	2.45	1.39	1.71	0.17	3935
