# Supplementary material for: Chromosome-Level Genome Assemblies Expand Capabilities of Genomics for Conservation Biology
Source: Genes (Basel). 2021 Aug 28;12(9):1336. doi: 10.3390/genes12091336 (PMC8466942; doi:10.3390/genes12091336)
Supplement: Supplementary file 1 [file genes-12-01336-s001.zip › tables/Table_S2.Short_read_libraries.xlsx]

## Sheet: Sheet1
Species	Sample ID	SRA ID	Sex
Enhydra lutris	SRR5768046	SRR5768046	male
	SRR5768052	SRR5768052	male
	SRR8597300	SRR8597300	female
Acinonyx jubatus	AJU981	SRR2737519 SRR2737520 SRR2737521	male
Neofelis nebulosa	SRR11286173	SRR11286173	male
Pteronura brasiliensis	SRR11431910	SRR11431910	male
Ailurus fulgens	AFUL	SRR2712398 SRR2712418	male
Aonyx cinereus	SRR12437584	SRR12437584	female
Bison bison	SRR8588177	SRR8588177	female
	SRR8588180	SRR8588180	male
Lutra lutra	LLUT	ERR3316145 ERR3316146 ERR3316147 ERR3316148 ERR3316169 ERR3316170 ERR3316171 ERR3316172	male
