# Supplementary material for: Chromosome-Level Genome Assemblies Expand Capabilities of Genomics for Conservation Biology
Source: Genes (Basel). 2021 Aug 28;12(9):1336. doi: 10.3390/genes12091336 (PMC8466942; doi:10.3390/genes12091336)
Supplement: Supplementary file 1 [file genes-12-01336-s001.zip › tables/Table_S3.all_STR.xlsx]

## Sheet: Sheet1
Locus ID	Source	Min length	Max length	Aonyx cinereus	Enhydra lutris	Lontra canadensis	Lutra lutra	Mustela putorius furo	Neovison vison	Pteronura brasiliensis
Mf1.1	Basto et al, 2010	174	182	L	NA	L	L	NA	NA	L
Mf1.11	Basto et al, 2010	219	234	NA	NA	D	NA	L	L	L
Mf1.18	Basto et al, 2010	158	174	L	L	L	L	NA	L	L		NA	No in silico application
Mf1.3	Basto et al, 2010	221	237	D	D	D	D	D	D	D		D	Declined (amplified in silico but not passed criteria)
Mf2.13	Basto et al, 2010	296	332	L	NA	L	NA	L	L	L		L	Localized (amplified in silico and passed all criteria)
Mf3.2	Basto et al, 2010	165	177	L	NA	NA	L	NA	NA	L
Mf3.7	Basto et al, 2010	165	221	L	L	L	L	L	L	L
Mf4.10	Basto et al, 2010	276	352	D	D	D	D	D	D	D
Mf4.17	Basto et al, 2010	215	243	NA	NA	NA	NA	NA	NA	NA
Mf6.5	Basto et al, 2010	249	265	L	L	L	L	NA	NA	L
Mf8.7	Basto et al, 2010	137	179	NA	NA	NA	NA	NA	NA	NA
Mf8.8	Basto et al, 2010	230	274	L	NA	L	L	L	L	L
Mf8.10	Basto et al, 2010	151	167	L	L	L	L	NA	L	L
Ma-1	Davis and Strobeck, 1998	180	248	L	L	L	NA	L	L	L
Ma-2	Davis and Strobeck, 1998	155	201	L	NA	L	L	L	L	L
Ma-3	Davis and Strobeck, 1998	123	147	D	D	D	D	D	D	D
Ma-4	Davis and Strobeck, 1998	249	266	D	D	D	D	D	D	D
Ma-5	Davis and Strobeck, 1998	254	264	D	NA	D	NA	D	NA	D
Ma-7	Davis and Strobeck, 1998	197	203	D	D	D	D	D	D	D
Ma-8	Davis and Strobeck, 1998	120	130	NA	NA	NA	NA	NA	NA	NA
Ma-9	Davis and Strobeck, 1998	138	144	D	D	D	D	D	D	D
Ma-10	Davis and Strobeck, 1998	164	176	D	D	D	D	D	D	D
Ma-11	Davis and Strobeck, 1998	102	104	NA	NA	NA	NA	NA	L	NA
Ma-14	Davis and Strobeck, 1998	151	202	NA	D	D	D	D	D	NA
Ma-15	Davis and Strobeck, 1998	192	328	NA	NA	NA	NA	NA	NA	NA
Ma-18	Davis and Strobeck, 1998	119	165	D	D	D	D	D	D	D
Ma-19	Davis and Strobeck, 1998	171	211	D	D	D	D	D	D	D
Gg-3	Davis and Strobeck, 1998	137	165	NA	NA	NA	NA	NA	NA	NA
Gg-4	Davis and Strobeck, 1998	104	112	L	L	L	L	L	L	NA
Gg-7	Davis and Strobeck, 1998	148	172	D	D	D	D	D	NA	D
Gg-9	Davis and Strobeck, 1998	138	173	NA	NA	NA	NA	NA	NA	NA
Gg-14	Davis and Strobeck, 1998	108	148	D	D	D	D	D	D	D
Tt-1	Davis and Strobeck, 1998	152	178	D	D	D	D	D	NA	NA
Tt-2	Davis and Strobeck, 1998	174	210	D	D	D	D	D	L	D
Tt-3	Davis and Strobeck, 1998	142	176	D	D	D	D	D	D	D
Tt-4	Davis and Strobeck, 1998	160	188	NA	NA	NA	NA	NA	NA	NA
Mvis002	Fleming et al, 1999	184	184	L	L	L	NA	L	L	L
Mvis020	Fleming et al, 1999	178	178	L	L	L	L	L	L	L
Mvis022	Fleming et al, 1999	283	283	D	D	D	D	D	D	D
Mvis027	Fleming et al, 1999	184	184	L	L	L	L	L	L	L
Mvis072	Fleming et al, 1999	263	263	L	L	L	L	L	L	L
Mvis075	Fleming et al, 1999	120	120	L	L	L	L	NA	L	L
Mvis099	Fleming et al, 1999	346	346	L	L	L	L	L	L	D
Mer005	Fleming et al, 1999	296	296	L	L	L	L	L	L	L
Mer009	Fleming et al, 1999	211	211	L	L	L	NA	L	L	L
Mer022	Fleming et al, 1999	255	255	L	L	L	L	L	L	L
Mer030	Fleming et al, 1999	222	222	D	NA	NA	NA	NA	NA	D
Mer041	Fleming et al, 1999	141	141	NA	NA	NA	NA	L	L	NA
Mer082	Fleming et al, 1999	132	132	NA	NA	NA	NA	NA	NA	NA
Mer095	Fleming et al, 1999	149	149	L	L	L	L	L	L	L
Mel08	Domingo-Roura, 2002	222	232	L	L	L	L	L	L	L
Mel09	Domingo-Roura, 2002	170	180	D	D	D	D	D	NA	NA
Mel10	Domingo-Roura, 2002	128	165	L	L	L	NA	L	L	L
Mvi1271	Vincent et al, 2003	176	190	L	L	L	L	L	L	L
Mvi1272	Vincent et al, 2003	165	179	NA	NA	NA	NA	D	NA	NA
Mvi1273	Vincent et al, 2003	183	215	NA	NA	NA	NA	L	L	NA
Mvi1302	Vincent et al, 2003	210	224	L	L	L	L	NA	L	L
Mvi1321	Vincent et al, 2003	91	107	L	L	L	L	L	L	L
Mvi1322	Vincent et al, 2003	160	180	L	L	L	L	L	L	L
Mvi1323	Vincent et al, 2003	106	112	NA	NA	NA	NA	D	L	D
Mvi1341	Vincent et al, 2003	148	176	L	L	D	L	L	L	L
Mvi1342	Vincent et al, 2003	141	165	L	L	L	L	L	L	L
Mvi1354	Vincent et al, 2003	166	232	L	L	L	L	L	L	L
Mvi1381	Vincent et al, 2003	185	198	D	D	D	D	D	L	L
Mvi1843	Vincent et al, 2003	135	147	NA	NA	NA	NA	L	L	NA
Mvi2243	Vincent et al, 2003	130	191	L	L	NA	L	L	L	NA
			Total localized	31	26	28	26	28	36	30
			Total not found	16	22	17	22	17	17	18
			Total declined	19	18	21	18	21	13	18

## Sheet: Sheet2
#Locus ID	Source	Min length	Max length	aonyx_cinereus	enhydra_lutris	lontra_canadensis	lutra_lutra	martes_foina	martes_zibellina	mustela_erminea	mustela_putorius_furo	neovison_vison	pteronura_brasiliensis
Mf1.1	Basto et al, 2010	174	182	U	NF	U	U	U	U	U	NF	NF	U
Mf1.11	Basto et al, 2010	219	234	NF	NF	A	NF	U	U	U	U	U	U
Mf1.18	Basto et al, 2010	158	174	U	U	U	U	U	U	NF	NF	U	U
Mf1.3	Basto et al, 2010	221	237	A	A	A	A	A	A	A	A	A	A
Mf2.13	Basto et al, 2010	296	332	U	NF	U	NF	U	U	U	U	U	U
Mf3.2	Basto et al, 2010	165	177	U	NF	NF	U	U	U	NF	NF	NF	U
Mf3.7	Basto et al, 2010	165	221	U	U	U	U	U	U	U	U	U	U
Mf4.10	Basto et al, 2010	276	352	A	A	A	A	U	U	A	A	A	A
Mf4.17	Basto et al, 2010	215	243	NF	NF	NF	NF	U	NF	NF	NF	NF	NF
Mf6.5	Basto et al, 2010	249	265	U	U	U	U	U	U	NF	NF	NF	U
Mf8.7	Basto et al, 2010	137	179	NF	NF	NF	NF	U	U	NF	NF	NF	NF
Mf8.8	Basto et al, 2010	230	274	U	NF	U	U	U	U	U	U	U	U
Mf8.10	Basto et al, 2010	151	167	U	U	U	U	U	A	NF	NF	U	U
Ma-1	Davis and Strobeck, 1998	180	248	U	U	U	NF	U	U	U	U	U	U
Ma-2	Davis and Strobeck, 1998	155	201	U	NF	U	U	U	U	U	U	U	U
Ma-3	Davis and Strobeck, 1998	123	147	A	A	A	A	A	A	A	A	A	A
Ma-4	Davis and Strobeck, 1998	249	266	A	A	A	A	A	A	A	A	A	A
Ma-5	Davis and Strobeck, 1998	254	264	A	NF	A	NF	U	U	A	A	NF	A
Ma-7	Davis and Strobeck, 1998	197	203	A	A	A	A	A	A	A	A	A	A
Ma-8	Davis and Strobeck, 1998	120	130	NF	NF	NF	NF	U	U	NF	NF	NF	NF
Ma-9	Davis and Strobeck, 1998	138	144	A	A	A	A	U	U	A	A	A	A
Ma-10	Davis and Strobeck, 1998	164	176	A	A	A	A	U	A	A	A	A	A
Ma-11	Davis and Strobeck, 1998	102	104	NF	NF	NF	NF	U	U	NF	NF	U	NF
Ma-14	Davis and Strobeck, 1998	151	202	NF	A	A	A	A	A	A	A	A	NF
Ma-15	Davis and Strobeck, 1998	192	328	NF	NF	NF	NF	U	U	NF	NF	NF	NF
Ma-18	Davis and Strobeck, 1998	119	165	A	A	A	A	U	U	A	A	A	A
Ma-19	Davis and Strobeck, 1998	171	211	A	A	A	A	U	U	A	A	A	A
Gg-3	Davis and Strobeck, 1998	137	165	NF	NF	NF	NF	NF	NF	NF	NF	NF	NF
Gg-4	Davis and Strobeck, 1998	104	112	U	U	U	U	U	NF	U	U	U	NF
Gg-7	Davis and Strobeck, 1998	148	172	A	A	A	A	A	A	A	A	NF	A
Gg-9	Davis and Strobeck, 1998	138	173	NF	NF	NF	NF	NF	NF	NF	NF	NF	NF
Gg-14	Davis and Strobeck, 1998	108	148	A	A	A	A	A	A	A	A	A	A
Tt-1	Davis and Strobeck, 1998	152	178	A	A	A	A	A	A	A	A	NF	NF
Tt-2	Davis and Strobeck, 1998	174	210	A	A	A	A	A	A	A	A	U	A
Tt-3	Davis and Strobeck, 1998	142	176	A	A	A	A	A	A	A	A	A	A
Tt-4	Davis and Strobeck, 1998	160	188	NF	NF	NF	NF	A	NF	NF	NF	NF	NF
Mvis002	Fleming et al, 1999	184	184	U	U	U	NF	U	U	U	U	U	U
Mvis020	Fleming et al, 1999	178	178	U	U	U	U	U	U	U	U	U	U
Mvis022	Fleming et al, 1999	283	283	A	A	A	A	A	A	A	A	A	A
Mvis027	Fleming et al, 1999	184	184	U	U	U	U	U	U	U	U	U	U
Mvis072	Fleming et al, 1999	263	263	U	U	U	U	U	U	U	U	U	U
Mvis075	Fleming et al, 1999	120	120	U	U	U	U	U	U	NF	NF	U	U
Mvis099	Fleming et al, 1999	346	346	U	U	U	U	U	U	U	U	U	A
Mer005	Fleming et al, 1999	296	296	U	U	U	U	U	U	U	U	U	U
Mer009	Fleming et al, 1999	211	211	U	U	U	NF	U	U	U	U	U	U
Mer022	Fleming et al, 1999	255	255	U	U	U	U	NF	NF	U	U	U	U
Mer030	Fleming et al, 1999	222	222	A	NF	NF	NF	NF	NF	U	NF	NF	A
Mer041	Fleming et al, 1999	141	141	NF	NF	NF	NF	NF	NF	U	U	U	NF
Mer082	Fleming et al, 1999	132	132	NF	NF	NF	NF	NF	NF	U	NF	NF	NF
Mer095	Fleming et al, 1999	149	149	U	U	U	U	U	U	U	U	U	U
Mel08	Domingo-Roura, 2002	222	232	U	U	U	U	U	U	NF	U	U	U
Mel09	Domingo-Roura, 2002	170	180	A	A	A	A	A	A	A	A	NF	NF
Mel10	Domingo-Roura, 2002	128	165	U	U	U	NF	U	U	U	U	U	U
Mvi1271	Vincent et al, 2003	176	190	U	U	U	U	U	U	U	U	U	U
Mvi1272	Vincent et al, 2003	165	179	NF	NF	NF	NF	NF	NF	A	A	NF	NF
Mvi1273	Vincent et al, 2003	183	215	NF	NF	NF	NF	U	U	U	U	U	NF
Mvi1302	Vincent et al, 2003	210	224	U	U	U	U	NF	NF	U	NF	U	U
Mvi1321	Vincent et al, 2003	91	107	U	U	U	U	U	NF	U	U	U	U
Mvi1322	Vincent et al, 2003	160	180	U	U	U	U	NF	NF	U	U	U	U
Mvi1323	Vincent et al, 2003	106	112	NF	NF	NF	NF	NF	NF	A	A	U	A
Mvi1341	Vincent et al, 2003	148	176	U	U	A	U	U	U	U	U	U	U
Mvi1342	Vincent et al, 2003	141	165	U	U	U	U	U	U	NF	U	U	U
Mvi1354	Vincent et al, 2003	166	232	U	U	U	U	NF	NF	U	U	U	U
Mvi1381	Vincent et al, 2003	185	198	A	A	A	A	A	NF	U	A	U	U
Mvi1843	Vincent et al, 2003	135	147	NF	NF	NF	NF	NF	NF	U	U	U	NF
Mvi2243	Vincent et al, 2003	130	191	U	U	NF	U	U	A	U	U	U	NF
