# Supplementary material for: Chromosome-Level Genome Assemblies Expand Capabilities of Genomics for Conservation Biology
Source: Genes (Basel). 2021 Aug 28;12(9):1336. doi: 10.3390/genes12091336 (PMC8466942; doi:10.3390/genes12091336)
Supplement: Supplementary file 1 [file genes-12-01336-s001.zip › tables/Table_S4.C-scaffold_ids.xlsx]

## Sheet: Sheet1
Species name	HiC Scaffold	Synonym on figures
Acinonyx jubatus	HiC_scaffold_1	AJUB.chrA1
Acinonyx jubatus	HiC_scaffold_4	AJUB.chrA2
Acinonyx jubatus	HiC_scaffold_9	AJUB.chrA3
Acinonyx jubatus	HiC_scaffold_3	AJUB.chrB1
Acinonyx jubatus	HiC_scaffold_6	AJUB.chrB2
Acinonyx jubatus	HiC_scaffold_7	AJUB.chrB3
Acinonyx jubatus	HiC_scaffold_8	AJUB.chrB4
Acinonyx jubatus	HiC_scaffold_2	AJUB.chrC1
Acinonyx jubatus	HiC_scaffold_5	AJUB.chrC2
Acinonyx jubatus	HiC_scaffold_11	AJUB.chrD1
Acinonyx jubatus	HiC_scaffold_14	AJUB.chrD2
Acinonyx jubatus	HiC_scaffold_13	AJUB.chrD3
Acinonyx jubatus	HiC_scaffold_12	AJUB.chrD4
Acinonyx jubatus	HiC_scaffold_18	AJUB.chrE1
Acinonyx jubatus	HiC_scaffold_17	AJUB.chrE2
Acinonyx jubatus	HiC_scaffold_19	AJUB.chrE3
Acinonyx jubatus	HiC_scaffold_16	AJUB.chrF1
Acinonyx jubatus	HiC_scaffold_15	AJUB.chrF2
Acinonyx jubatus	HiC_scaffold_10	AJUB.chrX
Ailurus fulgens	HiC_scaffold_16	AFUL.chr1
Ailurus fulgens	HiC_scaffold_14	AFUL.chr2
Ailurus fulgens	HiC_scaffold_8	AFUL.chr3
Ailurus fulgens	HiC_scaffold_1	AFUL.chr4
Ailurus fulgens	HiC_scaffold_15	AFUL.chr5
Ailurus fulgens	HiC_scaffold_3	AFUL.chr6
Ailurus fulgens	HiC_scaffold_17	AFUL.chr7
Ailurus fulgens	HiC_scaffold_9	AFUL.chr8
Ailurus fulgens	HiC_scaffold_13	AFUL.chr9
Ailurus fulgens	HiC_scaffold_7	AFUL.chr10
Ailurus fulgens	HiC_scaffold_4	AFUL.chr11
Ailurus fulgens	HiC_scaffold_5	AFUL.chr12
Ailurus fulgens	HiC_scaffold_2	AFUL.chr13
Ailurus fulgens	HiC_scaffold_6	AFUL.chr14
Ailurus fulgens	HiC_scaffold_11	AFUL.chr15
Ailurus fulgens	HiC_scaffold_10	AFUL.chr16
Ailurus fulgens	HiC_scaffold_12	AFUL.chr17
Ailurus fulgens	HiC_scaffold_18	AFUL.chrX
Aonyx cinereus	HiC_scaffold_16	ACIN.aut1
Aonyx cinereus	HiC_scaffold_19	ACIN.aut2
Aonyx cinereus	HiC_scaffold_1	ACIN.aut3
Aonyx cinereus	HiC_scaffold_17	ACIN.aut4
Aonyx cinereus	HiC_scaffold_18	ACIN.aut5
Aonyx cinereus	HiC_scaffold_3	ACIN.aut6
Aonyx cinereus	HiC_scaffold_6	ACIN.aut7
Aonyx cinereus	HiC_scaffold_4	ACIN.aut8
Aonyx cinereus	HiC_scaffold_15	ACIN.aut9
Aonyx cinereus	HiC_scaffold_7	ACIN.aut10
Aonyx cinereus	HiC_scaffold_5	ACIN.aut11
Aonyx cinereus	HiC_scaffold_13	ACIN.aut12
Aonyx cinereus	HiC_scaffold_9	ACIN.aut13
Aonyx cinereus	HiC_scaffold_14	ACIN.aut14
Aonyx cinereus	HiC_scaffold_8	ACIN.aut15
Aonyx cinereus	HiC_scaffold_10	ACIN.aut16
Aonyx cinereus	HiC_scaffold_12	ACIN.aut17
Aonyx cinereus	HiC_scaffold_11	ACIN.aut18
Aonyx cinereus	HiC_scaffold_2	ACIN.chrX
Bison bison	HiC_scaffold_18	BBIS.aut1
Bison bison	HiC_scaffold_21	BBIS.aut2
Bison bison	HiC_scaffold_19	BBIS.aut3
Bison bison	HiC_scaffold_20	BBIS.aut4
Bison bison	HiC_scaffold_9	BBIS.aut5
Bison bison	HiC_scaffold_4	BBIS.aut6
Bison bison	HiC_scaffold_1	BBIS.aut7
Bison bison	HiC_scaffold_26	BBIS.aut8
Bison bison	HiC_scaffold_2	BBIS.aut9
Bison bison	HiC_scaffold_5	BBIS.aut10
Bison bison	HiC_scaffold_27	BBIS.aut11
Bison bison	HiC_scaffold_23	BBIS.aut12
Bison bison	HiC_scaffold_29	BBIS.aut13
Bison bison	HiC_scaffold_12	BBIS.aut14
Bison bison	HiC_scaffold_25	BBIS.aut15
Bison bison	HiC_scaffold_17	BBIS.aut16
Bison bison	HiC_scaffold_16	BBIS.aut17
Bison bison	HiC_scaffold_13	BBIS.aut18
Bison bison	HiC_scaffold_6	BBIS.aut19
Bison bison	HiC_scaffold_8	BBIS.aut20
Bison bison	HiC_scaffold_14	BBIS.aut21
Bison bison	HiC_scaffold_15	BBIS.aut22
Bison bison	HiC_scaffold_3	BBIS.aut23
Bison bison	HiC_scaffold_28	BBIS.aut24
Bison bison	HiC_scaffold_24	BBIS.aut25
Bison bison	HiC_scaffold_10	BBIS.aut26
Bison bison	HiC_scaffold_22	BBIS.aut27
Bison bison	HiC_scaffold_11	BBIS.aut28
Bison bison	HiC_scaffold_7	BBIS.aut29
Bison bison	HiC_scaffold_30	BBIS.chrX
Enhydra lutris	HiC_scaffold_1	ELUT.aut1
Enhydra lutris	HiC_scaffold_2	ELUT.aut2
Enhydra lutris	HiC_scaffold_3	ELUT.aut3
Enhydra lutris	HiC_scaffold_4	ELUT.aut4
Enhydra lutris	HiC_scaffold_5	ELUT.aut5
Enhydra lutris	HiC_scaffold_6	ELUT.aut6
Enhydra lutris	HiC_scaffold_7	ELUT.aut7
Enhydra lutris	HiC_scaffold_8	ELUT.aut8
Enhydra lutris	HiC_scaffold_9	ELUT.aut9
Enhydra lutris	HiC_scaffold_11	ELUT.aut10
Enhydra lutris	HiC_scaffold_12	ELUT.aut11
Enhydra lutris	HiC_scaffold_13	ELUT.aut12
Enhydra lutris	HiC_scaffold_14	ELUT.aut13
Enhydra lutris	HiC_scaffold_15	ELUT.aut14
Enhydra lutris	HiC_scaffold_16	ELUT.aut15
Enhydra lutris	HiC_scaffold_17	ELUT.aut16
Enhydra lutris	HiC_scaffold_18	ELUT.aut17
Enhydra lutris	HiC_scaffold_19	ELUT.aut18
Enhydra lutris	HiC_scaffold_10	ELUT.chrX
Lontra canadiensis	HiC_scaffold_2	LCAN.aut1
Lontra canadiensis	HiC_scaffold_5	LCAN.aut2
Lontra canadiensis	HiC_scaffold_19	LCAN.aut3
Lontra canadiensis	HiC_scaffold_17	LCAN.aut4
Lontra canadiensis	HiC_scaffold_4	LCAN.aut5
Lontra canadiensis	HiC_scaffold_18	LCAN.aut6
Lontra canadiensis	HiC_scaffold_16	LCAN.aut7
Lontra canadiensis	HiC_scaffold_3	LCAN.aut8
Lontra canadiensis	HiC_scaffold_15	LCAN.aut9
Lontra canadiensis	HiC_scaffold_6	LCAN.aut10
Lontra canadiensis	HiC_scaffold_14	LCAN.aut11
Lontra canadiensis	HiC_scaffold_8	LCAN.aut12
Lontra canadiensis	HiC_scaffold_13	LCAN.aut13
Lontra canadiensis	HiC_scaffold_7	LCAN.aut14
Lontra canadiensis	HiC_scaffold_9	LCAN.aut15
Lontra canadiensis	HiC_scaffold_12	LCAN.aut16
Lontra canadiensis	HiC_scaffold_10	LCAN.aut17
Lontra canadiensis	HiC_scaffold_11	LCAN.aut18
Lontra canadiensis	HiC_scaffold_1	LCAN.chrX
Lutra lutra	HiC_scaffold_2	LLUT.aut1
Lutra lutra	HiC_scaffold_18	LLUT.aut2
Lutra lutra	HiC_scaffold_1	LLUT.aut3
Lutra lutra	HiC_scaffold_3	LLUT.aut4
Lutra lutra	HiC_scaffold_17	LLUT.aut5
Lutra lutra	HiC_scaffold_15	LLUT.aut6
Lutra lutra	HiC_scaffold_5	LLUT.aut7
Lutra lutra	HiC_scaffold_16	LLUT.aut8
Lutra lutra	HiC_scaffold_4	LLUT.aut9
Lutra lutra	HiC_scaffold_14	LLUT.aut10
Lutra lutra	HiC_scaffold_13	LLUT.aut11
Lutra lutra	HiC_scaffold_7	LLUT.aut12
Lutra lutra	HiC_scaffold_6	LLUT.aut13
Lutra lutra	HiC_scaffold_11	LLUT.aut14
Lutra lutra	HiC_scaffold_12	LLUT.aut15
Lutra lutra	HiC_scaffold_9	LLUT.aut16
Lutra lutra	HiC_scaffold_8	LLUT.aut17
Lutra lutra	HiC_scaffold_10	LLUT.aut18
Lutra lutra	HiC_scaffold_19	LLUT.chrX
Mustela plutorius	HiC_scaffold_2	chr1
Mustela plutorius	HiC_scaffold_1	chr2
Mustela plutorius	HiC_scaffold_3	chr3
Mustela plutorius	HiC_scaffold_6	chr4
Mustela plutorius	HiC_scaffold_8	chr5
Mustela plutorius	HiC_scaffold_12	chr6
Mustela plutorius	HiC_scaffold_9	chr7
Mustela plutorius	HiC_scaffold_15	chr8
Mustela plutorius	HiC_scaffold_19	chr9
Mustela plutorius	HiC_scaffold_14	chr10
Mustela plutorius	HiC_scaffold_13	chr11
Mustela plutorius	HiC_scaffold_16	chr12
Mustela plutorius	HiC_scaffold_20	chr13
Mustela plutorius	HiC_scaffold_4	chr14
Mustela plutorius	HiC_scaffold_5	chr15
Mustela plutorius	HiC_scaffold_7	chr16
Mustela plutorius	HiC_scaffold_11	chr17
Mustela plutorius	HiC_scaffold_18	chr18
Mustela plutorius	HiC_scaffold_17	chr19
Mustela plutorius	HiC_scaffold_10	chrX
Neofelis nebulosa	HiC_scaffold_1	NNEB.aut1
Neofelis nebulosa	HiC_scaffold_2	NNEB.aut2
Neofelis nebulosa	HiC_scaffold_3	NNEB.aut3
Neofelis nebulosa	HiC_scaffold_4	NNEB.aut4
Neofelis nebulosa	HiC_scaffold_5	NNEB.aut5
Neofelis nebulosa	HiC_scaffold_6	NNEB.aut6
Neofelis nebulosa	HiC_scaffold_7	NNEB.aut7
Neofelis nebulosa	HiC_scaffold_8	NNEB.aut8
Neofelis nebulosa	HiC_scaffold_9	NNEB.aut9
Neofelis nebulosa	HiC_scaffold_11	NNEB.aut10
Neofelis nebulosa	HiC_scaffold_12	NNEB.aut11
Neofelis nebulosa	HiC_scaffold_13	NNEB.aut12
Neofelis nebulosa	HiC_scaffold_14	NNEB.aut13
Neofelis nebulosa	HiC_scaffold_15	NNEB.aut14
Neofelis nebulosa	HiC_scaffold_16	NNEB.aut15
Neofelis nebulosa	HiC_scaffold_17	NNEB.aut16
Neofelis nebulosa	HiC_scaffold_18	NNEB.aut17
Neofelis nebulosa	HiC_scaffold_19	NNEB.aut18
Neofelis nebulosa	HiC_scaffold_10	NNEB.chrX
Pleronura brasiliensis	HiC_scaffold_7	PBRA.aut1
Pleronura brasiliensis	HiC_scaffold_6	PBRA.aut2
Pleronura brasiliensis	HiC_scaffold_17	PBRA.aut3
Pleronura brasiliensis	HiC_scaffold_9	PBRA.aut4
Pleronura brasiliensis	HiC_scaffold_11	PBRA.aut5
Pleronura brasiliensis	HiC_scaffold_16	PBRA.aut6
Pleronura brasiliensis	HiC_scaffold_15	PBRA.aut7
Pleronura brasiliensis	HiC_scaffold_10	PBRA.aut8
Pleronura brasiliensis	HiC_scaffold_8	PBRA.aut9
Pleronura brasiliensis	HiC_scaffold_14	PBRA.aut10
Pleronura brasiliensis	HiC_scaffold_3	PBRA.aut11
Pleronura brasiliensis	HiC_scaffold_2	PBRA.aut12
Pleronura brasiliensis	HiC_scaffold_4	PBRA.aut13
Pleronura brasiliensis	HiC_scaffold_19	PBRA.aut14
Pleronura brasiliensis	HiC_scaffold_5	PBRA.aut15
Pleronura brasiliensis	HiC_scaffold_13	PBRA.aut16
Pleronura brasiliensis	HiC_scaffold_18	PBRA.aut17
Pleronura brasiliensis	HiC_scaffold_12	PBRA.aut18
Pleronura brasiliensis	HiC_scaffold_1	PBRA.chrX
