# Supplementary material for: Chromosome-Level Genome Assemblies Expand Capabilities of Genomics for Conservation Biology
Source: Genes (Basel). 2021 Aug 28;12(9):1336. doi: 10.3390/genes12091336 (PMC8466942; doi:10.3390/genes12091336)
Supplement: Supplementary file 1 [file genes-12-01336-s001.zip › tables/Table_S5. Detailed STR PCR.xlsx]

## Sheet: Sheet1
Species name	HiC Scaffold	Synonym
Aonyyx cinereus	HiC_scaffold_16	ACIN.aut1
Aonyyx cinereus	HiC_scaffold_19	ACIN.aut2
Aonyyx cinereus	HiC_scaffold_1	ACIN.aut3
Aonyyx cinereus	HiC_scaffold_17	ACIN.aut4
Aonyyx cinereus	HiC_scaffold_18	ACIN.aut5
Aonyyx cinereus	HiC_scaffold_3	ACIN.aut6
Aonyyx cinereus	HiC_scaffold_6	ACIN.aut7
Aonyyx cinereus	HiC_scaffold_4	ACIN.aut8
Aonyyx cinereus	HiC_scaffold_15	ACIN.aut9
Aonyyx cinereus	HiC_scaffold_7	ACIN.aut10
Aonyyx cinereus	HiC_scaffold_5	ACIN.aut11
Aonyyx cinereus	HiC_scaffold_13	ACIN.aut12
Aonyyx cinereus	HiC_scaffold_9	ACIN.aut13
Aonyyx cinereus	HiC_scaffold_14	ACIN.aut14
Aonyyx cinereus	HiC_scaffold_8	ACIN.aut15
Aonyyx cinereus	HiC_scaffold_10	ACIN.aut16
Aonyyx cinereus	HiC_scaffold_12	ACIN.aut17
Aonyyx cinereus	HiC_scaffold_11	ACIN.aut18
Aonyyx cinereus	HiC_scaffold_2	ACIN.chrX
Enhydra lutris	HiC_scaffold_1	ELUT.aut1
Enhydra lutris	HiC_scaffold_2	ELUT.aut2
Enhydra lutris	HiC_scaffold_3	ELUT.aut3
Enhydra lutris	HiC_scaffold_4	ELUT.aut4
Enhydra lutris	HiC_scaffold_5	ELUT.aut5
Enhydra lutris	HiC_scaffold_6	ELUT.aut6
Enhydra lutris	HiC_scaffold_7	ELUT.aut7
Enhydra lutris	HiC_scaffold_8	ELUT.aut8
Enhydra lutris	HiC_scaffold_9	ELUT.aut9
Enhydra lutris	HiC_scaffold_10	ELUT.chrX
Enhydra lutris	HiC_scaffold_11	ELUT.aut10
Enhydra lutris	HiC_scaffold_12	ELUT.aut11
Enhydra lutris	HiC_scaffold_13	ELUT.aut12
Enhydra lutris	HiC_scaffold_14	ELUT.aut13
Enhydra lutris	HiC_scaffold_15	ELUT.aut14
Enhydra lutris	HiC_scaffold_16	ELUT.aut15
Enhydra lutris	HiC_scaffold_17	ELUT.aut16
Enhydra lutris	HiC_scaffold_18	ELUT.aut17
Enhydra lutris	HiC_scaffold_19	ELUT.aut18
Lontra canadiensis	HiC_scaffold_2	LCAN.aut1
Lontra canadiensis	HiC_scaffold_5	LCAN.aut2
Lontra canadiensis	HiC_scaffold_19	LCAN.aut3
Lontra canadiensis	HiC_scaffold_17	LCAN.aut4
Lontra canadiensis	HiC_scaffold_4	LCAN.aut5
Lontra canadiensis	HiC_scaffold_18	LCAN.aut6
Lontra canadiensis	HiC_scaffold_16	LCAN.aut7
Lontra canadiensis	HiC_scaffold_3	LCAN.aut8
Lontra canadiensis	HiC_scaffold_15	LCAN.aut9
Lontra canadiensis	HiC_scaffold_6	LCAN.aut10
Lontra canadiensis	HiC_scaffold_14	LCAN.aut11
Lontra canadiensis	HiC_scaffold_8	LCAN.aut12
Lontra canadiensis	HiC_scaffold_13	LCAN.aut13
Lontra canadiensis	HiC_scaffold_7	LCAN.aut14
Lontra canadiensis	HiC_scaffold_9	LCAN.aut15
Lontra canadiensis	HiC_scaffold_12	LCAN.aut16
Lontra canadiensis	HiC_scaffold_10	LCAN.aut17
Lontra canadiensis	HiC_scaffold_11	LCAN.aut18
Lontra canadiensis	HiC_scaffold_1	LCAN.chrX
Lutra lutra	HiC_scaffold_2	LLUT.aut1
Lutra lutra	HiC_scaffold_18	LLUT.aut2
Lutra lutra	HiC_scaffold_1	LLUT.aut3
Lutra lutra	HiC_scaffold_3	LLUT.aut4
Lutra lutra	HiC_scaffold_17	LLUT.aut5
Lutra lutra	HiC_scaffold_15	LLUT.aut6
Lutra lutra	HiC_scaffold_5	LLUT.aut7
Lutra lutra	HiC_scaffold_16	LLUT.aut8
Lutra lutra	HiC_scaffold_4	LLUT.aut9
Lutra lutra	HiC_scaffold_14	LLUT.aut10
Lutra lutra	HiC_scaffold_13	LLUT.aut11
Lutra lutra	HiC_scaffold_7	LLUT.aut12
Lutra lutra	HiC_scaffold_6	LLUT.aut13
Lutra lutra	HiC_scaffold_11	LLUT.aut14
Lutra lutra	HiC_scaffold_12	LLUT.aut15
Lutra lutra	HiC_scaffold_9	LLUT.aut16
Lutra lutra	HiC_scaffold_8	LLUT.aut17
Lutra lutra	HiC_scaffold_10	LLUT.aut18
Lutra lutra	HiC_scaffold_19	LLUT.chrX
Mustela plutorius	chr1	HiC_scaffold_2
Mustela plutorius	chr2	HiC_scaffold_1
Mustela plutorius	chr3	HiC_scaffold_3
Mustela plutorius	chr4	HiC_scaffold_6
Mustela plutorius	chr5	HiC_scaffold_8
Mustela plutorius	chr6	HiC_scaffold_12
Mustela plutorius	chr7	HiC_scaffold_9
Mustela plutorius	chr8	HiC_scaffold_15
Mustela plutorius	chr9	HiC_scaffold_19
Mustela plutorius	chr10	HiC_scaffold_14
Mustela plutorius	chr11	HiC_scaffold_13
Mustela plutorius	chr12	HiC_scaffold_16
Mustela plutorius	chr13	HiC_scaffold_20
Mustela plutorius	chr14	HiC_scaffold_4
Mustela plutorius	chr15	HiC_scaffold_5
Mustela plutorius	chr16	HiC_scaffold_7
Mustela plutorius	chr17	HiC_scaffold_11
Mustela plutorius	chr18	HiC_scaffold_18
Mustela plutorius	chr19	HiC_scaffold_17
Mustela plutorius	chrX	HiC_scaffold_10
Pleronura brasiliensis	HiC_scaffold_7	PBRA.aut1
Pleronura brasiliensis	HiC_scaffold_6	PBRA.aut2
Pleronura brasiliensis	HiC_scaffold_17	PBRA.aut3
Pleronura brasiliensis	HiC_scaffold_9	PBRA.aut4
Pleronura brasiliensis	HiC_scaffold_11	PBRA.aut5
Pleronura brasiliensis	HiC_scaffold_16	PBRA.aut6
Pleronura brasiliensis	HiC_scaffold_15	PBRA.aut7
Pleronura brasiliensis	HiC_scaffold_10	PBRA.aut8
Pleronura brasiliensis	HiC_scaffold_8	PBRA.aut9
Pleronura brasiliensis	HiC_scaffold_1	PBRA.chrX
Pleronura brasiliensis	HiC_scaffold_14	PBRA.aut10
Pleronura brasiliensis	HiC_scaffold_3	PBRA.aut11
Pleronura brasiliensis	HiC_scaffold_2	PBRA.aut12
Pleronura brasiliensis	HiC_scaffold_4	PBRA.aut13
Pleronura brasiliensis	HiC_scaffold_19	PBRA.aut14
Pleronura brasiliensis	HiC_scaffold_5	PBRA.aut15
Pleronura brasiliensis	HiC_scaffold_13	PBRA.aut16
Pleronura brasiliensis	HiC_scaffold_18	PBRA.aut17
Pleronura brasiliensis	HiC_scaffold_12	PBRA.aut18

## Sheet: Sheet2
Species	Primer_pair	amplicon_len	HitName	FP_ID	FP_mismatches	RP_ID	RP_mismatches	Start	End	AmpliconSeq	max_mismatches	total_mismatches	max_mis_min_dist	tot_mis_min_dist	min_len	max_len	len_in_expected_interval	color
Aonyx cinereus	Gg-4	105	HiC_scaffold_18	Gg-4|R	3	Gg-4|F	0	105784408	105784512	GATTAAGAAATTGTGGTACACACACACACAAACACACACACACACAAATGTTATTCAGTCATTAAACAAAGAAAACTTTGCCATTTATAACAACATGGATGACAT	3	3			104	112	TRUE	green
Aonyx cinereus	Ma-1	172	HiC_scaffold_17	Ma-1|F	2	Ma-1|R	0	150171307	150171478	ATTCTTTGTGCCTGGGTCTAGGTCATGTGGTAGAATACAGGCTTGTTGAATTGAGTTAAATAGGTGTGGTTTCCTAGGCCTCCAGCATCAAGAATTCTGATTTTGCTGCTGTGTGTGTGTGTGTTTGGTTTTTTTTGGATGGTAACTCAAGGTGACAAACAGAGACGCATAA	2	2			180	248	TRUE	green
Aonyx cinereus	Ma-2	178	HiC_scaffold_4	Ma-2|R	2	Ma-2|F	0	66837963	66838140	ATCTTACATCAAGTAAAAATTGATAGAAATTACTGGTGTTTTCACTTTTACAAAGAAATGTATATATACACATATAAATACACGCACACACACACATATAATTTTCCTAAAAGATAGGAAAAGTACATAGAAGGAATACTTAAATATGTGAATATGAAATAAGACATTATTCATGGGT	2	2			155	201	TRUE	green
Aonyx cinereus	Mel08	219	HiC_scaffold_7	Mel08|F	0	Mel08|R	0	73433635	73433853	CTGCCCTTAACTGTAGTCAATTTATCTAGGGGTTGTCACAGGACTTGAAATAAGCCAGTTATAGTGGTCCCCCCTGTCCCCCGCCACTGGAATCTGAAATTGGGACAGAAAGATTCCAGTCTTAATCCTTGCCAGTCTTCTCAGTCTTAAAGGAAATTTCTGCATTGTAAGATTGGCTAACACAGAAGAGATTTAGAATGAAGCTGATGGATGGTAAGG	0	0			222	232	TRUE	orange
Aonyx cinereus	Mel10	140	HiC_scaffold_16	Mel10|R	2	Mel10|F	0	165903769	165903908	TCATTTTTGGCGTCTGCTTCCGGGATGCCCAGACTGAGAGGAAAAAATGTGTGTGTGTGTGTGTGTGTGTGTGTGTGTGTGTGTGTTATTTATTTAAGAAAGCCCAGCCCAGAAGACTTGAAACCTGATCGTTTTCTGCA	2	2			128	165	TRUE	orange
Aonyx cinereus	Mer005	294	HiC_scaffold_14	Mer005|R	0	Mer005|F	2	68079954	68080247	GATGCCTCTCTCCGTCACTCTCCCTTCTGAGCCCTTGAAGTAACCGAATTCAATAAAGGAACATTCAACCCATAACCTGGTTTTGCTTTTTGTTATGCATAGCACTTTCCCTCTGTGTGTGTGTGTGTGTGTGTGTGTGTGTGTGTGACTGGATTAAAATTCTGTGGGCATCCATCCAGAAAAACCATGACAGGTTTCTGAGAGGACACAGTGGAGGACGGAAGCCCTGGGATGAAAATTTCAGAGAAGCAGCTGCTGCTCCCAGAAACTAAAGCTGTGTGTCTCTGACAAAGA	2	2			296	296	TRUE	blue
Aonyx cinereus	Mer009	208	HiC_scaffold_6	Mer009|R	0	Mer009|F	3	115120410	115120617	GATTTGGCTGCTTGCCTGGGTGTACGCAGGCCAAACCATAGGGCTGGCACAATTCCTCCTTTGAGGAACCAAATCAGGCAGATCTACACCCAGCTGAGTTCCCTGGTCAGTGTGTTTCCTACACACACACACACACACACACACACACACACACACTTAGTTATGCAGATGAACAAAACCACTGGTTAGGATTACTGCTTGGGGCACT	3	3			211	211	TRUE	blue
Aonyx cinereus	Mer022	249	HiC_scaffold_11	Mer022|F	0	Mer022|R	2	4169903	4170151	CCATGCTTTGGGTAGGAGAAGCATTACCATAATTAGATAGTGTTATTAGTCAGGATTCTCCACAGAAACAGAAACAGAAACTATAGGATAGAAGAATTTGTACACACACACACACACACACACACATTTATTATAAAGAATTGGCTCATGTGATTATAGGGGCTGACAAGTCCCAAGATCTGCTTTGACAAACTGGAGATCCAGGAGAGTCAAAGGTATAGATCTGAGTCCAACCACCTGAGAATGAGG	2	2			255	255	TRUE	blue
Aonyx cinereus	Mer095	169	HiC_scaffold_17	Mer095|R	1	Mer095|F	0	13510149	13510317	CACCTCTATGTGCCATGTTGTCTGGAATAAAACACAAGCACCCAGCATTATGCGTGCGCGCGTGCGCGCACACACACACACATACACACACACACACACACACCACTGACTTTTCTGATTTATCATAAAAACTGTGTATGTGTGTTCAGGAAGCAGAACCAGCAAAGCT	1	1			149	149	TRUE	blue
Aonyx cinereus	Mf1.1	140	HiC_scaffold_3	Mf1.1|F	1	Mf1.1|R	3	62560396	62560535	CTGTGTCAGAAAATATGCTATTCATTCATTCATTCATTCATTTTTGACTGATGTTAATCAAAGAATAACATAAATGAATGTAAAATTCAGCTGTAAGAGCTTTAAGAGCTGTGAAGGAGAGATACATAGTATTACCAGCC	3	4			174	182	TRUE	red
Aonyx cinereus	Mf1.18	169	HiC_scaffold_11	Mf1.18|R	1	Mf1.18|F	0	33106373	33106541	AGTCCCCATGATTGCATGAGCTAATTTGCATAGATAGATAGATAGATAGATAGATAATTGATAGACAGGTGACAGGTAGATAGATGGATGGATGACAGATTGCTCACTCAGTCTCCTCTGGGTCAGACTCTCCTCTAGGGTTACTGAGTTCTGACACAGCTAATTCAAG	1	1			158	174	TRUE	red
Aonyx cinereus	Mf2.13	307	HiC_scaffold_19	Mf2.13|F	0	Mf2.13|R	2	67811447	67811753	TTTTGCCAAGTCTTCTAGTTACAATGGCTCTTCTTGGTCTGAACCACATTTTGATTATGCCTTTCTGTGTTTCAGGCAGAAAAATATATGAAAGCGTACTTGGAAGCTGCTTATTACCCCTTATATATAGTATCTATCTATCTATCTATCTATCTATCTATCTATCTATCTATCATCTATCTATCTGTCATCTATCACCTATCTAACACTGCTAGGTGTTGGGATAGTTATAAGGGAAACAAGAGTCATGGTGTCTGCCCTGAAGTGTTTGGTGCTTGGCCTTGATCACTACCCTCCCTGTTTTCTA	2	2			296	332	TRUE	red
Aonyx cinereus	Mf3.2	122	HiC_scaffold_17	Mf3.2|R	3	Mf3.2|F	2	107635402	107635523	ACTCATGAAAAACAGTTTACTCACTAGATTGCTGATTTATAAGAAATAAATAAATAAAGAAAGAAAGAAAGAAAGAAACCCCAGAAGAGTAAAGTGAAAGAAATGCATAGGGCAAGGTACCA	3	5			165	177	TRUE	red
Aonyx cinereus	Mf3.7	165	HiC_scaffold_13	Mf3.7|R	0	Mf3.7|F	0	3509814	3509978	GCCTGTTATCAGCCAGCTGGGCTCCCATTCTGGTGAATGATCTTGGGAAAGTCACTCCTCATCTCTGGACTATCTATCTATCTATCCATCTATCTATATATCTATCTATTCCCCCCTCTCCCCCCGCCAGGTAGTGCATTAGTGGGACATGGTGGTTAAAATCTT	0	0			165	221	TRUE	red
Aonyx cinereus	Mf6.5	182	HiC_scaffold_3	Mf6.5|F	1	Mf6.5|R	2	135344122	135344303	TCTTTTTGCTTTATCAGTAAAAGATTTTCTCTTTTATTTGCACATATTAATTATAATTTACAATTGTTTTCTACTTTTCTTTGTGTTGTCTCTGTTCCCAAGGAGTTCCTCTGTTTTTTTCTTTCTTTTTCTTTTTTCTTTCTTTCTTTTTTTTTTTTTGCATGAGACTATTTCTCATGTGA	2	3			249	265	TRUE	red
Aonyx cinereus	Mf8.10	125	HiC_scaffold_1	Mf8.10|F	0	Mf8.10|R	0	50045122	50045246	ATCTGTATTATCTGCATATAATAAATAAATATGTAAATAAATAAATAAATAAATAAATAAACAAAGCTGTATTATCTGCATCATGCAGGATTCTGGAAAAAGGAACTGCAAACATCACACTTTGG	0	0			151	167	TRUE	red
Aonyx cinereus	Mf8.8	171	HiC_scaffold_16	Mf8.8|R	1	Mf8.8|F	0	127674965	127675135	CAGCTGGCGATCAGAGTCACCAATCCCAATGCCATGCTGTGCAGCAAAGGAAATGAATAGACAGCTTATATGCATGTCATATTTGTGTCACTAAAACCATAAAACTACCAAAAAAAAAAAAAAAAGGAAAAAAGAAAGGAAAGAAAACCCTTCTCAGAAATCACCTCTTCC	1	1			230	274	TRUE	red
Aonyx cinereus	Mvi1271	173	HiC_scaffold_13	Mvi1271|F	1	Mvi1271|R	0	40542057	40542229	TAAACAGGGCTCACTAACTCTTTCAAACAGGACACACACACACACACACACAAACACACACACGGGGGTTTGGGGCGGGGAGAGTATTTACCTTTCAGAGACGTTGGGTCACCCTGCTTTACACAGAAAGAAGGAAATGTCTCTAACACCTTAAAACCTTGAGTGCATACCAC	1	1			176	190	TRUE	violet
Aonyx cinereus	Mvi1302	217	HiC_scaffold_6980	Mvi1302|R	1	Mvi1302|F	3	3799	4015	ATGCCATTACGGTACGACTCAGTCATTGCGTTCCTGGACACTGACCCCAGAGAAGTAAATCTATACACACACACACACACACACACACACACACACACACACCCCTGTACGAATGATTTTAGTAGCTTTGTTCTGAATAGCCAACATCTGGAAACACCCTTATAGTAGACAGAACACTGCCATCCCAAAGATGTCCCTATTCTAATCCCTGGAACCT	3	4			210	224	TRUE	violet
Aonyx cinereus	Mvi1321	96	HiC_scaffold_11	Mvi1321|R	0	Mvi1321|F	3	24338079	24338174	GAAAGTGTGCCAATTCCTACATCTTGTTGATTTGTGTGTGTGTGTGTGTGTGTGAATTAGAAGAGAGCACTGTGGTACACATGGTTTCGTGTTTAA	3	3			91	107	TRUE	violet
Aonyx cinereus	Mvi1322	164	HiC_scaffold_1	Mvi1322|R	2	Mvi1322|F	0	13597660	13597823	CAAAAACCACCAACTCAAAAATATATATGTACCCCCATGTTCACTGTGGTATTATTTACAATAACCAAGACATAGAAACAACCCAAGTGCCCATCAGTGGATAAATGGGTAAAGAAAATGTGGTGTGTGTGTGTGTGTGTGTGTGTGTAAAATATTAATCAGCC	2	2			160	180	TRUE	violet
Aonyx cinereus	Mvi1341	154	HiC_scaffold_3	Mvi1341|R	0	Mvi1341|F	1	97463688	97463841	GGCAACTTGAATGGACTAAGATGGGCAGTGAGAATGTGTGTGTGTGTGTGTGTGTGTGTGTGTGAATTTGACATAGCAAGAAGAGAATCTAGTACAACATTTTTATATTAAAACTTTCTCAGATTACTGAGGTTGACTTATCTCAGTCTCCCAC	1	1			148	176	TRUE	violet
Aonyx cinereus	Mvi1342	141	HiC_scaffold_17	Mvi1342|F	0	Mvi1342|R	2	172245973	172246113	TGGGAGTGAGCGGTGATGGCATTACCTCCCGGTAGCTGCCCCCCCCAACCCCCAACACACACGCACACACACCCCTTCAGGCAATAGAGGGTGTCCTGGCTGGGGGAGAATTTCACAACCACAAGATTGACTGAAGGCGAG	2	2			141	165	TRUE	violet
Aonyx cinereus	Mvi1354	194	HiC_scaffold_14	Mvi1354|R	1	Mvi1354|F	0	14240986	14241179	CATTTTTGGGAAAGTATGTTTCCATTGATTTTTCAGAACCTCCATGAATTATAGGAATATGAGATATGGGTAAGTGTGTGTGTGTGTGTGTGTGTGTGTGTGTGTTTCCAATCTAAACATAAAGAAATTGAATTGCCAACATGTTCATATTCTTTCAGAGTGCTCACAAGAGCAAATTTACTTGCTCCAGTTGG	1	1			166	232	TRUE	violet
Aonyx cinereus	Mvi2243	151	HiC_scaffold_16	Mvi2243|R	0	Mvi2243|F	1	155170533	155170683	AGATTAACAAGCCATGCTCCCTGTCCTTAAACATCTCATTATCAAGCAGGAAAGGCAAACACACACACACACACACACACTCTCTCTCTCTCTCTCTCTCATGCACACACAGAGCAATAGAGGGAATGCTGACCTCTTAGAACAAATGTCC	1	1			130	191	TRUE	violet
Aonyx cinereus	Mvis002	204	HiC_scaffold_1	Mvis002|F	0	Mvis002|R	0	64842168	64842371	TGGGAAAAATAGTGCTCCAAAGTAATGTTTTGTCCCTACACATATATATGTGTGTGTGTATGTGTATGTATGTATGTATGTATCTATCTATCTATATATATATATCTAGCAGTGATCTTAGGAGATCTTAGGGGATTACCCTCCTTGCAAAGGCCTCTGTTTTCTTATCTGTAGAATTAGAGGGCTGTATGCTCTCTGCTGTTT	0	0			184	184	TRUE	blue
Aonyx cinereus	Mvis020	152	HiC_scaffold_2	Mvis020|R	0	Mvis020|F	1	72667904	72668055	GACATGGTCAGATTCCCCACCTGCTTGAGAAACTGAGTAAAGACATGGGGGGACATGTCAAAGTAATTAATTCCTGTATATCTACATGTATGTCTTAAATATATACGTGTGTGTAAACTCTCCACCCAACACGGGGCTCTAACTCATGACCC	1	1	1	3	178	178	TRUE	blue
Aonyx cinereus	Mvis027	193	HiC_scaffold_4	Mvis027|F	1	Mvis027|R	1	60576291	60576483	CCACAATAAGTTTCGCTAACACATTCATCATCTCACAATCACAATTGTGTGTGTGTGACTGTGTGTGTGTGTGTTTAGTGATAATTCACTCTCTTAGCTACTTCCAAGTATGTAGTACATTATTGTTCATGGTCATTATCATGCTGTATCTAATTTCACTATTTCTGAAATGCTCCTTATGTCCCTCCCTCCA	1	2			184	184	TRUE	blue
Aonyx cinereus	Mvis072	255	HiC_scaffold_15	Mvis072|F	0	Mvis072|R	0	101327431	101327685	CTGCAAAGCTTAGGAATGGAGATAAAGATCCACATTGTGACACAAATGCATCCTAACTCTCTCCCCCAATTACTTAACTCTTACTCTAACACAATCAACAGATCAGAAAGTATCCAAAAAATCCAAAAAGATATGTTCATTCTTTCTGTAAGACAAATGCTTCCCATTTTTTCTTAAGGACATGGACCCTGTGTGTGTGTGTGTGTGTGTGTAAGTGTTCATTCTTTGTACTATGCTGAAACTCCAGTGTAGTGG	0	0			263	263	TRUE	blue
Aonyx cinereus	Mvis075	122	HiC_scaffold_17	Mvis075|F	0	Mvis075|R	0	170182248	170182369	GAAATTTGGGGAATGCACTCCAGACCTGCCCCCCCAACGCTCCTACACACACACACACACACACATACACACTCTACTCCTCTTTGTAAAAGGCCTTTAATTAGCTCACATCCTATCCTGCC	0	0			120	120	TRUE	blue
Aonyx cinereus	Mvis099	331	HiC_scaffold_5	Mvis099|F	0	Mvis099|R	1	58218159	58218489	TGAGGCAAGAGGAGCAAAAGCGAAAATAAACTATTGGCACTACATCAAAACAAAAAACAAAAAACAAAACTTCTGCACAGCAAAGGAAACAACCAACAGAACTATAAGATACCCTACTGAATGGGAGAAAACATTTGCAAGTGACATATCCAATAAAAGGTCAGTATCCAAAACATATAAAGAACTTAAGTAACTCAACACCAAAAGAACAAATAATCCAATTAAAAGCAGGCAGAAGACATGAATAGACATTTCTCCAAAGAAGACATCAGATGGCCAAAAGACACATGAAAAAGATGCTCAACATCGCTCCTCATCAGGGAAAGGCAAA	1	1	2	2	346	346	TRUE	blue
	primer_pair	amplicon_len	HitName	FP_ID	FP_mismatches	RP_ID	RP_mismatches	Start	End	AmpliconSeq	max_mismatches	total_mismatches	max_mis_min_dist	tot_mis_min_dist	min_len	max_len	len_in_expected_interval	color
Enhydra lutris	Gg-4	107	HiC_scaffold_5	Gg-4|R	3	Gg-4|F	0	116330844	116330950	GATTAAGAAATTGTGGTACACACACACACACAAACACACACACACACGAATGTTATTCGGTCATTAAAAAAAGAAAACTTTGCCATTTATAACAACATGGATGACAT	3	3			104	112	TRUE	green
Enhydra lutris	Ma-1	215	HiC_scaffold_4	Ma-1|F	2	Ma-1|R	0	162771452	162771666	ATTCTTTGTGCCTGGGTCTAGGTCATGTGGTAGAATACAGGCTTGTTGAATTGAGTTAAATAGGTGTGGTTTCCCAGGCCTCCAGCATCAAGAATTCTGATTTTGCTGCTTCTCTCTCTCTCTCTCTGTGTGTGTGTGTGTCTGTGTGTGGTGTGTGTGTGTGTGTTTGGTTTTTTTTTGGATGGTAACTCAAGGTGACAAACAGAGACGCATAA	2	2			180	248	TRUE	green
Enhydra lutris	Mel08	219	HiC_scaffold_11	Mel08|R	1	Mel08|F	0	33144429	33144647	CCTTACCGTCCATCAGCTTCATTCTAAATCTCTTCTGTGTTAGCCAATCTTACAATGCAGAAATTTCCTTTAAGACTGAGAAGACTGGCAAAGATTAAGACTGGAATCTCTCTGTCCCAATTTCAGATTCCAGTGGCGGGGGGTGGGGGGGACCACTATAACTGACTTATTTCAAGTCATGTGACAACCCCTAGATAAATTGACTACAGTTAAGGGCAG	1	1			222	232	TRUE	orange
Enhydra lutris	Mel10	153	HiC_scaffold_1	Mel10|R	2	Mel10|F	0	178282707	178282859	TCATTTTTGGCGTCTGCTTCCGGGATGCCCAGACGGCAAGGAAAAAATGTGTGTGTGTGTGTGTGTGTGTGTGTGTGTGTGTGTGTGTGTGTGTGTGTGTATTTATTTAAGAAAGCCCAGCCCAGAAGACTTGAAACCTGATCGTTTTCTGCA	2	2			128	165	TRUE	orange
Enhydra lutris	Mer005	288	HiC_scaffold_15	Mer005|R	0	Mer005|F	1	74795048	74795335	GATGCCTCTCTCCGTCACTCTCCCTTCTGAGCCCTTGAAGTAACCGAATTCAATAAAGGAACATTCAACCCATAACCTGGTTTTGCTTTTTGTTATGCATAGCACTTTCCCTCTGTGTGTGTGTGTGTGTGTGTGTGTGTGACTGGATTAAAATTCTGTGGGCATCCATCCAGAAAAACCATGACAGGTTTCTGAGAGGACACAGTGGAGGACGGAAGCCCTGGGATGAAAATTTCAGAGAAGCAGCTGCTGCTCCCAGAAACTAAAGCTGTGTGTCTCTGGCAAAGA	1	1			296	296	TRUE	blue
Enhydra lutris	Mer009	212	HiC_scaffold_7	Mer009|F	3	Mer009|R	0	21101300	21101511	AGTGCCCCAAGCAGTAATCCTAACCAGTGGTTTTGTTCATCTGCATAACTAAGTGTGTGTGTGTGTGTGTGTGTGTGTGTGTGTGTGTGTGTAGGAAACACAATGACCAGGGAACTCAGCTGGGTGTAGATCTGCCTGATTTGGTTCCTCAAAGGAGGAATTGTGCCAGCCCTATGGTTTGGCCTGCCTACACCCAGGCAAGCAGCCAAATC	3	3			211	211	TRUE	blue
Enhydra lutris	Mer022	245	HiC_scaffold_19	Mer022|F	0	Mer022|R	1	4527098	4527342	CCATGCTTTGGGTAGGAGAAGCATTACCGTAATTAGATAGTGTTATTAGTCAGGATTCTCCACAGAAACAGAAACTATAGGATAGAAGAATTTGTACACACACACACACACGCACACACACATTTATTATAAAGAATTGGCTCATGTGATTATAGAGGCTGACAAGTCCCAAGATCTGCTTTGACAAACTGGAGATCCAGGAGAGTCAAAGGTATAGATCTGAGTCCAACCACCTGAGAACGAGG	1	1			255	255	TRUE	blue
Enhydra lutris	Mer095	187	HiC_scaffold_4	Mer095|R	0	Mer095|F	0	14579795	14579981	CACCTCTATGTGCCATTTTGTCTGGAATAAAACACAAGCACCCAGCATTATGTGCGCACGTGCGCACGCGCACACACACACACACACACACACCACTGACTTTTCTGATTTATCATAAAAACTGCGTGTGTGTGTGTGTGTGTGTGTGTGTGTGTGTGTGTGTTCAGGAAGCAGAACCAGCAAAGCT	0	0			149	149	TRUE	blue
Enhydra lutris	Mf1.18	165	HiC_scaffold_19	Mf1.18|R	1	Mf1.18|F	0	36294641	36294805	AGTCCCCATGATTGCATGAGCTAATTTGCATAGATAGATAGATAGATAATTGATAGATAGGTGACAGGTAGATAGATGGATGGATGATAGATTGCTCACTCAATCAGTCTCCTCTGGGTCAGACTCTCCTCTAGGGTTACTGAGTTCTGACACAGCTAATTCAAG	1	1			158	174	TRUE	red
Enhydra lutris	Mf3.7	169	HiC_scaffold_13	Mf3.7|R	1	Mf3.7|F	0	79237326	79237494	GCCTGTTACCAGCCAGCTGGGCTCCCATTCTGGTGAATGATCTTGGGAAAGTCACTCCTCATCTCTGGACTATCTATCTATCTATCTATCCATCTCTCTATATATCTATCTATTCCCCCCTCTCCCCCCGCCAGGTAGTGCATTAGTGGGACATGGTGGTTAAAATCTT	1	1	1	3	165	221	TRUE	red
Enhydra lutris	Mf6.5	179	HiC_scaffold_6	Mf6.5|R	2	Mf6.5|F	1	127862139	127862317	TCACATGAGAAATAGTCTCATGCAAAAAAAAAAAGAGAAAGAAAAAAGAAAAAGAAAGAAAAAAAACAGAGGAACTCCTTGGGAACAGAGACAATGCAAAGAAAAGTAGAAAACAATTGTAAATTATAATTAATATGTGCAAATAAAAGAGAAAATCTTTTACTGATAAAGCAAAAAGA	2	3			249	265	TRUE	red
Enhydra lutris	Mf8.10	113	HiC_scaffold_3	Mf8.10|F	0	Mf8.10|R	0	53075179	53075291	ATCTGTATTATCTGCATATAATAAATAAATATGTAAATAAATAAATAAACAAAGCTGTATTATCTGCATCATGCAGGATTCTGGAAAAAGGAACTGCAAACATCACACTTTGG	0	0			151	167	TRUE	red
Enhydra lutris	Mvi1271	173	HiC_scaffold_13	Mvi1271|R	0	Mvi1271|F	1	48895651	48895823	GTGGTATGCACTCAAGGTTTTAAGGTGTTAGAGACATTTCCTTCTTTCTGTGTAAGGCAGGGTGACCCAACGTCTCTGAAAGGTAAATACTCTCCCCGCCCCAAACCCCCGTGTGTGTGTTTGTGTGTGTGTGTGTGTGTGTCCTGTTTGAAAGAGTTAGTGAGCCCTGTTTA	1	1			176	190	TRUE	violet
Enhydra lutris	Mvi1302	224	HiC_scaffold_1	Mvi1302|R	2	Mvi1302|F	1	15813572	15813795	ATGCCATTATGGTACGACTCAGTCATTGCATTCCTGGACACTGACCCCAGAGAAGTAAATCTATACACACACACACACACACACACACACACACACACACACACACCCCTGTACGAATGATTTTAGTAGCTTTGTTCTGAATAGCCAACATCTGGAAACACCCTTATAGTAGACAGAACACTGCCATCCCAAAGATGTCCGTATTCTAATCCCTGGAACCTGTG	2	3			210	224	TRUE	violet
Enhydra lutris	Mvi1321	90	HiC_scaffold_19	Mvi1321|R	0	Mvi1321|F	3	26801112	26801201	GAAAGTGTGCCAATTCCTACATCTCGTTGATTTGTGTGTGTGTGTGTGAATTAGAAGAGAGCACTGTGGTACACATGGTTTCGTGTTTAA	3	3			91	107	TRUE	violet
Enhydra lutris	Mvi1322	174	HiC_scaffold_3	Mvi1322|R	2	Mvi1322|F	0	14586727	14586900	CAAAAACCACCAACTCAAAAATATATATGTACCCCCATGTTCACTGTGGTATTATTTACAATAACCAAGACATAGAAACAACCCAAGTGTCCATCAGTGGATAAATGGGTAAAGAAAATGTGGTGTGTGTGTGTGTGTGTGTGTGTGTGTGTGTGTGTAAAATATTAATCAGCC	2	2			160	180	TRUE	violet
Enhydra lutris	Mvi1341	145	HiC_scaffold_6	Mvi1341|R	0	Mvi1341|F	0	104369014	104369158	GGCAACTTGAATGGACTAAGATGGGCAGTGAGAATGTGTATGTGTGTGTGTGTGTGTGAATTTGACATAGCAAGAAGAGAATCTAGTACATTTTTATATTAAAACTTTCTCAGATTACTGAGGTTGACCTATCTCAGTCTCCCAC	0	0			148	176	TRUE	violet
Enhydra lutris	Mvi1342	164	HiC_scaffold_4	Mvi1342|F	0	Mvi1342|R	1	185479333	185479496	TGGGAGTGAGCGGTGATGGCATTACCTCCCGGTAGCTGCCCCCCCAACCCCCAACACACACACACACACACACACACACACACACACACACACACCCCTTCAGGCAATAGAGGGTGTCCTGGCTGGGGGAGAATTTCACAACCACAAGATTGACTGAAGGCCAG	1	1			141	165	TRUE	violet
Enhydra lutris	Mvi1354	188	HiC_scaffold_15	Mvi1354|R	1	Mvi1354|F	0	17263936	17264123	CATTTTTGGGAAAGTATGTTTCCATTGATTATTCAGAACCTCCATGAATTATAGGAATATGAGATGTGGGTAAGTGTGTGTGTGTGTGTGTGTGTGTGTTTCCAATCTAAACATAAAGAAATTGAAGTGCCAACATGTTCATATTCTTTCAGAGTGCTCACAAGAGCAAATTTACTTGCTCCAGTTGG	1	1			166	232	TRUE	violet
Enhydra lutris	Mvi2243	161	HiC_scaffold_1	Mvi2243|R	0	Mvi2243|F	1	166626944	166627104	AGATTAACAAGCCATGCTCCCTGTCCTTAAACATCTCATTATCAAGCAGGAAAGGCAAACACACACACACACACACACACTCTCTCTCTCTCTCTCTCTCTCTCTTTCTCATGCACACACAGAGCAATAGAGGGAATGCTGACCTCTTAGAACAAATGTCC	1	1			130	191	TRUE	violet
Enhydra lutris	Mvis002	202	HiC_scaffold_3	Mvis002|F	0	Mvis002|R	0	68512372	68512573	TGGGAAAAATAGTGCTCCAAAGTAATGTTTTGTCCCTACACATATATATGTGTGTGTGTATGTGTATGTATGTATGTACCTATCTATCTATCTATATATATATCTAGCAGTGATCTTAGGGGATCTTAGGGGATTACCCTCCTTGCAAAGGCCTCTGTTTTCTTATCTGTAGAATTAGAGGGCTGTATGCTCTCTGCTGTTT	0	0			184	184	TRUE	blue
Enhydra lutris	Mvis020	190	HiC_scaffold_10	Mvis020|R	0	Mvis020|F	1	83958300	83958489	GACATGGTCAGATTCCCCACCTGCTTGAGAAACTGAGTAAAGACATGGGGGGACATGTCAAAGTAATTAATTCCTGTATATCTACATGTATGTCTTAAATATATACGTGTGTGTGTGTGTGTGTGTGTGTGTGTGTGTGTGTGTGTAAGTGTAAACTCTCCACCCAACACGGGGCTCTAACTCATGACCC	1	1	1	3	178	178	TRUE	blue
Enhydra lutris	Mvis027	201	HiC_scaffold_9	Mvis027|R	2	Mvis027|F	2	65040806	65041006	GGAGGGAGGGACATAAGGAGCATTTCAGAAATAGTGAAATTAGATATAGCATGATAATGACCATGAACAATAATGTATTACATACTTGGAAGTAGCTAAGAGAGTGAATTATCACTAAACACACACACACAGTCACACACACACACACACACACACAATTGTGATTGTGAGATGATGAATGTGTTAGCGAAACTTATTGTG	2	4			184	184	TRUE	blue
Enhydra lutris	Mvis072	273	HiC_scaffold_8	Mvis072|R	0	Mvis072|F	0	31068870	31069142	CCACTACACTGGAGTTTCAGCATAGTACAAAGAATGAACACTTACACACACACACACACACACACACACACACACACACACACAGGGTCCATGTCCTTAAGAAAAGATGGCAAGCATTTGTCTTACAGAAAGAATGAACATATCTTTTTGGATTATTTGGATACTTTCTGATCTGTTGATTGTGTTAGAGTAAGAGTTAAGTAATTGGGGGAGAGAGTTAGGATGCATTTGTGTCACAATGTGGATCTTTATCTCCATTCCTAAGCTTTGCAG	0	0			263	263	TRUE	blue
Enhydra lutris	Mvis075	174	HiC_scaffold_4	Mvis075|F	0	Mvis075|R	1	183300112	183300285	GAAATTTGGGGAATGCACTCCAGACCTGCCCCCCCCCAACGCTCCTATACACACACACACACACACACACACACACACACACACGTGCGCGCGCGCACACACACACACACACACACACACACACTCTACTCCTCTTTGTAAAAGGCCTTTAATTAGCTCACATCTTATCCTGCC	1	1			120	120	TRUE	blue
Enhydra lutris	Mvis099	326	HiC_scaffold_12	Mvis099|R	0	Mvis099|F	0	44307949	44308274	TTTGCATTTCCCTGATGAGGAACGATGTTGGGCATCTTTTTCATGTGTCTTTTGGCCATCTGATGTCTTCTTTGGAGAAATGTCTATTCATGTCTTCTGCCTGCTTTTAATTGGATTATTTGTTCTTTTGGTGTTGAGTTACTTAAGTCCTTTATATGTTTTGGATACTAACCTTTTATTGGATATGTCACTTGCAAATGTTTTCTCCCATTCAGTAGGGTATCTTTTAGTTCTGTTGGTTGTTTCCTTTGCTGTGCAGAAGTTTTTTGTTTTTTGTTTTGATGTAGTGCCAATAGTTTATTTTTGCTTTTGCTCCTCTTGCCTCA	0	0	3	3	346	346	TRUE	blue
	primer_pair	amplicon_len	HitName	FP_ID	FP_mismatches	RP_ID	RP_mismatches	Start	End	AmpliconSeq	max_mismatches	total_mismatches	max_mis_min_dist	tot_mis_min_dist	min_len	max_len	len_in_expected_interval	color
Lontra canadiensis	Gg-4	105	HiC_scaffold_4	Gg-4|R	3	Gg-4|F	0	115194598	115194702	GATTAAGAAATTGTGGTACACACACACACAAACACACACACACAAGAATGTTATTCAGTCATTAAAAAAAGAAAACTTTGCCATTTATAACAACATGGATGACAT	3	3			104	112	TRUE	green
Lontra canadiensis	Ma-1	189	HiC_scaffold_17	Ma-1|R	0	Ma-1|F	2	29207401	29207589	TTATGCGTCTCTGTTTGTCACCTTGAGTTACCATCCAAAAAAAAACAAACACACACACACATACACACACACAGAGAGAAGCAGCAAAATCAGAATTCTTGATGCTGGAGGCCTGGGAAACCACACCTATTTAACTCAATTCAACAAGCCTGTATTCTACCACATGACCTAGACCCAGGCACAAAGAAT	2	2			180	248	TRUE	green
Lontra canadiensis	Ma-2	174	HiC_scaffold_15	Ma-2|F	0	Ma-2|R	2	66981523	66981696	ACCCATGAATAATGTCTTATTTCATATTCACATATTTAAGTATTACTTCTATGTACTTTTCCTATCTTTTAGGAAAATTATATGTGTGTGTGTGTATTTATATGTGTATATATACATTTCTTTGTAAAAGTGAAAACACAAGTAATTTCTATCAATTTTTACTTGATGTAAGAT	2	2			155	201	TRUE	green
Lontra canadiensis	Mel08	220	HiC_scaffold_6	Mel08|R	1	Mel08|F	0	32511128	32511347	CCTTACCGTCCATCAGCTTCATTCTAAATCTCTTCTGTGTTAGCCAATCTTACAATGCAGAAATTTCCTTTAAGACTGAGAAGACAGGCAAGGATTAAGACTGGAATCTCTCTGTCCCAATTTCAGATTCCAGTGGCGGGGGGCGGGGGGGGACCACTATAACTGACTTATTTCAAGTCATATGACAACCCCTAGATAAACTGACTACAGTTAAGGGCAG	1	1			222	232	TRUE	orange
Lontra canadiensis	Mel10	118	HiC_scaffold_2	Mel10|F	1	Mel10|R	2	39702706	39702823	TGCAGAAAACAATCAGGTTTCAAGTGTTCTGGGCTGGGCTTTCTTAAATAAATAACACACACACACACACATTTTTTCCTCTCAGTCTGGGCATCCCGGAAGCAGACGCCAAAAATGA	2	3			128	165	TRUE	orange
Lontra canadiensis	Mer005	311	HiC_scaffold_7	Mer005|R	2	Mer005|F	1	71422421	71422731	ATGCCTCTCTCCATCACTCTCCCTTCTGAGCCCTTGAAGTAACCGAATTCAATAAAGGAACATTCAACCCATAACCTGGTTTTGCTTTTTGTTATGCATAGCCCTTTCCCTGTGTGTGTGTGTGTGTGTGTGTGTGAGAGAGAGAGAGAGAGAGAGAGAGAGAGACTGGATTAAAATTCTGTGGGCATCCATCCAGAAAAACCATGACAGGTTTCTGAGAGGACACAGTGGAGGATGGAAGCCCTGGGATGAAAATTTCAGAGAAGCAGCTGCTGCTCCCAGAAACTAAAGCTGTGTGTCTCTGGCAAAGA	2	3			296	296	TRUE	blue
Lontra canadiensis	Mer009	204	HiC_scaffold_16	Mer009|R	0	Mer009|F	3	118929221	118929424	GATTTGGCTGCTTGCCTGGGTGTAGGCAGGCCAAACCATAGGGCTGGCACAATTCCTCCTTTGAGGAACCAAATCAGGCAGATCTACACCCAGCTGAGTTCCCTGGTTAGTGTGTTTCCTAGACACAGACAAACACACACACACACACACACTTAGTTATGCAGATGAACAAAACCACTGGTTGGGATTACTGCTTGGGGCACT	3	3			211	211	TRUE	blue
Lontra canadiensis	Mer022	261	HiC_scaffold_11	Mer022|F	0	Mer022|R	1	4149042	4149302	CCATGCTTTGGGTAGGAGAAGCATTACCATAATTAGATAGTGTTATTAGTCAGGATTCTCCACAGAAACAGAAACTATAGGATAGAAGAATTTGTAAACACACACACACACACACACACACACACACACACACACACATTTATTATAAAGAATTGGCTCACGTGATTATAGAGGCTGACAAGTCCCAAGATCTGCTTTGACAAACTGGAGATCGAGTAGAGTCAAAGGTATAGATCTGAGTCCAACCACCTGAGAACGAGG	1	1			255	255	TRUE	blue
Lontra canadiensis	Mer095	175	HiC_scaffold_17	Mer095|F	0	Mer095|R	1	174490396	174490570	AGCTTTGCTGGTTCTGCTTCCTGAACACACACACACACACACACACACACACACACACACACACACAGTTTTTATGATAAATCAGAAAAGTCAGTGGTGTGTGTGTGTGTGCACGCGCGCACACATAACGCTGGGTGCTTGTGTTTTATTCCAGACAAAATAGCACATAGAGGTG	1	1			149	149	TRUE	blue
Lontra canadiensis	Mf1.1	156	HiC_scaffold_18	Mf1.1|F	2	Mf1.1|R	3	65001606	65001761	CTGTGTCAAAAAATATGCTATTCATTCATTCATTCATTCATTCATTCATTCATTCATTTTTGACTGATGTTAATCAAAGAATAACATAAATGAATGTAAAATTCAGCTGTAAGAGTTGTAAGAGCTGTGAAGGAGAGATACATAGTATTACCAGCC	3	5			174	182	TRUE	red
Lontra canadiensis	Mf1.18	189	HiC_scaffold_11	Mf1.18|R	1	Mf1.18|F	0	35023795	35023983	AGTCCCCATGATTGCATGAGCTAATTTGCATAGATAGATAGATAGATAGATAGATAGATAGATAGATAGATAATTGATAGATAGGTGACAGGTAGATGGATGGATGGATGATAGATTGCTCACTCAATCGGTCTCCTCCGGGTCAGACTCTCCTCTAGGGTTACTGAGTTCTGACACAGCTAATTCAAG	1	1			158	174	TRUE	red
Lontra canadiensis	Mf2.13	293	HiC_scaffold_5	Mf2.13|F	0	Mf2.13|R	2	71641662	71641954	TTTTGCCAAGTCTTCTAGTTACAATGGCTCTTCTTGGTCTGAACCATATTTTGATTATGCCTTTCTGTGTTTCAGACAGAAAAATATATGAAAGCGTACTTGGAAGCTGCTTATTACCCCTTATCTATAGTATCTATCTATCTAATCTATCTATCTATCTATCTATCTATCTATCATCTATCACCTATCTAACACTGCTAGGTGTTAGGATAGTTATAAGGGAAGCAAGAGTCATGGTGTCTTCCCTGAAGTGTTTGGTGCTTGGCCTTGATCACTACCCTCCCTGTTTTCTA	2	2			296	332	TRUE	red
Lontra canadiensis	Mf3.7	149	HiC_scaffold_8	Mf3.7|R	0	Mf3.7|F	0	77181053	77181201	GCCTGTTATCAGCCAGCTGGGCTCCCATTCTGGTGAATGATCTTGGGAAAGTCACTCCTCGTCTCTGGACTATCTATCTATATATCTATCTATTCCCCCCTCTCCCCCCGCCAGGTAGTGCATTAGTGGGACATGGTGGTTAAAATCTT	0	0	2	4	165	221	TRUE	red
Lontra canadiensis	Mf6.5	185	HiC_scaffold_18	Mf6.5|F	1	Mf6.5|R	2	124229677	124229861	TCTTTTTGCTTTATCAGTAAAAGATTTTCTCTTTTATTTGCACATATTAATTATAATTTACAATTGTTTTCTACTTTTCTTTGCATTGTCTCTGTTCCCAAGGAGTTCCTCTGTTTTTTTCTTTCTTTTTCTTCTTTCTTTCTCTCTCTTTTTTTTTTTTTTGCATGAGACTATTTCTCATGTGA	2	3			249	265	TRUE	red
Lontra canadiensis	Mf8.10	121	HiC_scaffold_19	Mf8.10|R	0	Mf8.10|F	0	141111602	141111722	CCAAAGTGTGATGTTTGCAGTTCCTTTTTCCAGAATCCTGAATGATGCAGATAATACAGCTTTATTTATTTATTTATTTATTTATTTACATATTTATTTATTATATGCAGATAATACAGAT	0	0			151	167	TRUE	red
Lontra canadiensis	Mf8.8	170	HiC_scaffold_2	Mf8.8|F	0	Mf8.8|R	1	79991748	79991917	GGAAGAGGTGATTTCTGAGAAGGGTTTTCTTTTCTTTCTTTTTTCCTTTTTTTTTTTTTTTGGTAGTTTTATGGTTTTAGTGACACAAATATGACATGCATATAAGCTGTCTATTCATTTCCTTTGCTGCACAGCATGGCATTGGGATTGGTGACTCTGATCGCCAGCTG	1	1			230	274	TRUE	red
Lontra canadiensis	Mvi1271	179	HiC_scaffold_8	Mvi1271|R	0	Mvi1271|F	1	47610841	47611019	GTGGTATGCACTCAAGGTTTTAAGGTGTTAAGAGACATTTCCTTCTTTCTGTGTAAGGCAGGGTGACCCAACGTCTCTGAAAGGTAAATACTCTCCCCGCCCCAAACCCCGTGTGTGTGTGTGTGTGTGTGTGTGTGTGTGTGTGTGTCCTGTTTGAAAGAGTTAGTGAGCCCTGTTTA	1	1			176	190	TRUE	violet
Lontra canadiensis	Mvi1302	196	HiC_scaffold_2	Mvi1302|F	1	Mvi1302|R	1	197945351	197945546	CACAGGTTCCAGGGATTAGAATACGGACATCTTTGGGATGGCAGTGTTCTGTCTACTATAAGGGTGTTTCCAGATGTTGGCTATTCAGAACAAAGCTACTAAAATCATTCGTACAGGTGTGTGTGTGTGTGTATAGCTTTACTTCTCTGGGGTCAGTGTCCAGTAACGCAATGACTGAGTCGTACCGTAATGGCAT	1	2			210	224	TRUE	violet
Lontra canadiensis	Mvi1321	100	HiC_scaffold_11	Mvi1321|R	0	Mvi1321|F	3	25713589	25713688	GAAAGTGTGCCAATTCCTACATCTCGTTGATTTGTGTGTGTGTGTGTGTGTGTGTGTGAATTAGAAGAGAGCACTGTGGTACACATGGTATCGTGTTTAA	3	3			91	107	TRUE	violet
Lontra canadiensis	Mvi1322	154	HiC_scaffold_19	Mvi1322|F	0	Mvi1322|R	2	178833020	178833173	GGCTGATTAATATTTTACACACACACAGACACCACATTTTCTTTAGTCATTTATCCACTGATGGACACTTGGGTTGTTTCTATGTCTTGGTTATTGTAAATAATACCACAGTGAACATGGGGGTACATACATATTTTTGAGTTGGTGGTTTTTG	2	2			160	180	TRUE	violet
Lontra canadiensis	Mvi1342	166	HiC_scaffold_17	Mvi1342|R	2	Mvi1342|F	0	6688593	6688758	CTGGCCTTTAGTCAATCTTGTGGTTGTGAAATTCTCCCCCAGCCAGGACACGCCCTATTGCCTGAAGGGGTGTGTGTGTGTGTGTGTGTGTGTGTGTGTGTGTGTGTGTGTTGGGGGGCTTGGGGGCGCAGCTACTGGGAGGTAATGCCATCACCGCTCACTCCCA	2	2			141	165	TRUE	violet
Lontra canadiensis	Mvi1354	190	HiC_scaffold_7	Mvi1354|R	1	Mvi1354|F	0	15027339	15027528	CATTTTTGGGAAAGTATGTTTCCATTGATTATTCAGAACCTCCATGAATTATAGGAATATGAGATGTGGGTAAGTGTGTGTGTGTGTGTGTGTGTGTCTGTTTCCAATATAAACATAAAGAAATTGAATTGCCAACATGTTCATATTCTTTCAGAGTGGTCACAAAAGCAAATTTACTTGCTCCAGTTGG	1	1			166	232	TRUE	violet
Lontra canadiensis	Mvis002	196	HiC_scaffold_19	Mvis002|R	0	Mvis002|F	0	125986940	125987135	AAACAGCAGAGAGCATACAGCCCTCTAATTCTACAGATAAGAAAACAGAGGCCTTTGCAAGGAGGGTAATTACTCTCCCCTAAGATCACTGCTAGATATATATATAGAGATACATACATACATACATACATACACATACACAGAGACATATATATGTGTAGGGACAAAACATTACTTTGGAGCACTATTTTTCCCA	0	0			184	184	TRUE	blue
Lontra canadiensis	Mvis020	184	HiC_scaffold_1	Mvis020|R	0	Mvis020|F	1	80617461	80617644	GACATGGTCAGATTCCCCACCTGCTTGAGAAACTAAGTAAAGACATGGGGGGACATGTCAAAGTAATTAATTCCTATATATCTACATGTATGTCTTAAATATATACGTGTGTGTGTGTGTGTGTGTGTGTGTGTGTGTGTGTGTGTAAACTCTCCACCCAACACGGGGCTCTAACTCATGACCC	1	1	1	3	178	178	TRUE	blue
Lontra canadiensis	Mvis027	193	HiC_scaffold_15	Mvis027|F	1	Mvis027|R	1	73489422	73489614	CCACAATAAGTTTCGCTAACACATTCATCATCTCACAATCACAATTGTGTGTGTGTGTGTCTGTGTGTGTGTGTTTAGTGATAATTCACTCTCTTAGCTACTTCCAAGTATATAATACATTATTGTTCATGGTCATTATCATGCTGTATCTAATTTCACTATTTCTGAAATGCTCCTTATGTCCCTCCCTCCA	1	2			184	184	TRUE	blue
Lontra canadiensis	Mvis072	269	HiC_scaffold_3	Mvis072|R	1	Mvis072|F	0	30077502	30077770	CCACTACACTGGAGTTACAGCATAGTACAAAGAATGAACACTTACACACACACACACACACACACACACACACACACACAGGGTCCATGTCCTTAAGAAAAGATGGGAAGCATTTGTCTTACAGAAAGAATAAACATATCTTTTTGGATTTTTTGGATACTTTCTGATCTGTTGATTGTGTTAGAGTAAGAGGTAAGTAATTGGGGGAGAGAGTTAGGATGCATTTGTGTCACAATGTGGATCTTTATCTCCATTCCTAAGCTTTGCAG	1	1			263	263	TRUE	blue
Lontra canadiensis	Mvis075	144	HiC_scaffold_17	Mvis075|R	0	Mvis075|F	0	8817010	8817153	GGCAGGATAGGATGTGAGCTAATTAAAGGCCTTTTACAAAGAGGAGTAGAGTGTGTGTGTGTGTGTGTGTGTGTGTGTGTGTACGCGCGCGCGTGTGTATAGGAGCGTTGGGGGGGCAGGTCTGGAGTGCATTCCCCAAATTTC	0	0			120	120	TRUE	blue
Lontra canadiensis	Mvis099	332	HiC_scaffold_14	Mvis099|R	0	Mvis099|F	0	43747071	43747402	TTTGCATTTCCCTGATGAGGAGTGATGTTGAGCATCTTTTGCATGTGTCTTTTGGCCATCTGATTTCTTCTTTGGAGGAATGTCTATTCATGTCTTCTGCCTGCTTTTAATTGGATTATTTGTTCTTTTGGTGTTGAGTTACTTAAGTTCTTTATATGTTTTGGATACTAACCTTTTATTGGATATGTCGCTTGCAAATGTTTTCTCCCATTCAATAGGGTATCTTTTAGTTCTGTTGGTTGTTTCCTTTGCTGTACAGAAGTTTTGTTTTTTGTTTTTTGTTTTTGATGTAGTGCCAATAGTTTATTTTTGCTTTTGCTCCTCTTGCCTCA	0	0	3	3	346	346	TRUE	blue
	primer_pair	amplicon_len	HitName	FP_ID	FP_mismatches	RP_ID	RP_mismatches	Start	End	AmpliconSeq	max_mismatches	total_mismatches	max_mis_min_dist	tot_mis_min_dist	min_len	max_len	len_in_expected_interval	color
Lutra lutra	Gg-4	105	HiC_scaffold_17	Gg-4|F	0	Gg-4|R	3	40916349	40916453	ATGTCATCCATGTTGTTATAAATGGCAAAGTTTTCTTTTTTTAATGACTGAATAACATTTGTGTGTGTGTGTGTTTGTGTGTGTGTGTACCACAATTTCTTAATC	3	3			104	112	TRUE	green
Lutra lutra	Ma-2	195	HiC_scaffold_4	Ma-2|R	2	Ma-2|F	0	72296102	72296296	ATCTTACATCAAGTAAAAATTGATAGAAATTACTGGTGTTTTCACTTTTACAAAGAAATGTATATATACACATATAAATACACACACACACACACACACACCACACACACACATATAATTTTCCTAAAAGATAGGAAAAGTACATAGAAGGAATACTTAAATATGTGAATATGAAATAAGACATTATTCATGGGT	2	2			155	201	TRUE	green
Lutra lutra	Mel08	219	HiC_scaffold_14	Mel08|F	0	Mel08|R	1	81026322	81026540	CTGCCCTTAACTGTAGTCAATTTATCTAGGGGTTGTCACATGACTTGAAATAAGTCAGTTATAGTGGTCCCCCCTGCCCCCCGCCACTGGAATCTGAAATTGGGACAGAGAGATTCCAGTCTTAATCCTTGCCAGTCTTCTCAGTCTTAAAGGAAATTTCTGCATTGTAAGATTGGCTAACACAGAAGAGATTTAGAATGAAGCTGATGGACGGTAAGG	1	1			222	232	TRUE	orange
Lutra lutra	Mer005	316	HiC_scaffold_11	Mer005|R	0	Mer005|F	2	75308594	75308909	GATGCCTCTCTCCGTCACTCTCCCTTCTGAGCCCTTGAAGTAACCAAATTCAATAAAGGAACATTCAACCCATAACCTGGTTTTGCTTTTTGTTATGCATAGCACTTTCCCTCTCTCTCTCTCTCTCTCTCTCTCTCTGTGTGTGTGTGTGTGTGTGTGTGTGTGTGTGACTGGATTAAAATTCTGTGGGCATCCATCCAGAAAAACCATGACAGGTTTCTGAGAGGACACAGTGGAGGACGGAAGCCCTGGGATGAAAATTTCAGAGAAGCAGCTGCTGCTCCCAGAAACTAAAGCTGTGTGTCTCTGACAAAGA	2	2			296	296	TRUE	blue
Lutra lutra	Mer022	247	HiC_scaffold_10	Mer022|F	2	Mer022|R	1	4552459	4552705	ATGCTTTGGGTAGGAGAAGCATTACCATAATTAGATAGTGTTATTGGTCAGGATTCTCCACAGAAACAGAAACTATAGGATAGAAGAATTTGTACACACACACACACACACACACACACACACATTTATTATAAAGAATTGGCTCATGTGATTATAGGGGCTGACAAGTCCCAAGATCTGCTTTGACAAACTGGAGATCCAGGAGAGTCAAAGGTATAGATCTGAGTCCAACCACCTGAGAACGAGG	2	3			255	255	TRUE	blue
Lutra lutra	Mer095	167	HiC_scaffold_3	Mer095|R	0	Mer095|F	0	15062968	15063134	CACCTCTATGTGCCATTTTGTCTGGAATAAAACACAAGCACCCAGCATTATGCGTGCGTGTGCGCGCGCACACACACACACACACACACACACCACTGACTTTTCTGATTTATCATAAAAACTGTGTGTGTGTGTGTGTGTGTTCAGGAAGCAGAACCAGCAAAGCT	0	0			149	149	TRUE	blue
Lutra lutra	Mf1.1	136	HiC_scaffold_15	Mf1.1|R	3	Mf1.1|F	1	86617317	86617452	GGCTGGTAATACTATGTATCTCTCCTTCACAGCTCTTAAAGCTCTTACAGCTGAATTTTACATTCATTTATGTTATTCTTTGATTAACATCAGTCAAAAATGAATGAATGAATGAATAGCATATTTTCTGACACAG	3	4			174	182	TRUE	red
Lutra lutra	Mf1.18	165	HiC_scaffold_10	Mf1.18|F	0	Mf1.18|R	1	28589603	28589767	CTTGAATTAGCTGTGTCAGAACTCAGTAACCCTAGAGGAGAGTCTGACCCAGAGGAGACTGAGTGAGCAATCTATCATCCATCCATCTATCTACCTGTCACCTATCTATCAATTATCTATCTATCTATCTATCTATGCAAATTAGCTCATGCAATCATGGGGACT	1	1			158	174	TRUE	red
Lutra lutra	Mf3.2	138	HiC_scaffold_3	Mf3.2|R	3	Mf3.2|F	2	121742578	121742715	ACTCATGAAAAACAGTTTACTCACTAGATTGCTGATTTATAAGAAAGAAAGAAAGAAAGAAAGAAAGAAAGAAAGAAAGAAAGAAAGAAAGAAACCCCAGAAGAGTAAAGTGAAAGAAATGCATAGGGCAAGGTACCA	3	5			165	177	TRUE	red
Lutra lutra	Mf3.7	173	HiC_scaffold_7	Mf3.7|F	0	Mf3.7|R	0	92537349	92537521	AAGATTTTAACCACCATGTCCCACTAATGCACTACCTGGCGGGGGGAGAGGGGGGAATAGATAGATATATAGATAGATGGATAGATAGATAGATAGATAGATAGTCCAGAGATGAGGAGCGACTTTCCCAAGATCATTCACCAGAATGGGAGCCCAGCTGGCTGATAACAGGC	0	0			165	221	TRUE	red
Lutra lutra	Mf6.5	179	HiC_scaffold_15	Mf6.5|F	1	Mf6.5|R	2	23529617	23529795	TCTTTTTGCTTTATCAGTAAAAGATTTTCTCTTTTATTTGCACATATTAATTATAATTTACAATTGTTTTCTACTTTTCTTTGCATTGTCTCTGTTCCCAAGGAGTTCCTCTGTTTTTTTCTTTCTTTTTCTTTTTTCTTTCTTTCTTTCTTTTTTGCATGAGACTATTTCTCATGTGA	2	3			249	265	TRUE	red
Lutra lutra	Mf8.10	113	HiC_scaffold_1	Mf8.10|F	0	Mf8.10|R	0	53760482	53760594	ATCTGTATTATCTGCATATAATAAATAAATATGTAAATAAATAAATAAACAAAGCTGTATTATCTGCATCATGCAGGATTCTGGAAAAAAGAACTGCAAACATCACACTTTGG	0	0			151	167	TRUE	red
Lutra lutra	Mf8.8	171	HiC_scaffold_2	Mf8.8|F	0	Mf8.8|R	1	82955241	82955411	GGAAGAGGTGATTTCTGAGAAGGGTTTTCTTTCCTTTCTTTTTTCCTTTTTTTTTTTTTTTTGGTAGTTTTATGGTTTTAGTGACACAAATATGACATGCATATAAGCTGTCTATTCATTTCCTTTGCTGCACAGCATGGCATTGGGATTGGTGACTCTGATCGCCAGCTG	1	1			230	274	TRUE	red
Lutra lutra	Mvi1271	165	HiC_scaffold_7	Mvi1271|R	0	Mvi1271|F	1	49133091	49133255	GTGGTATGCACTCAAGGTTTTAAGGTGTTAGAGACATTTCCTTCTTTCTGTGTAAGGCAGGGTGACCCAACGTCTCTAAAAGGTAAATACTCTCCCCGCCCCAAACCCCCATGTGTGTGTTTGTGTGTGTGTGTCCTGTTTGAAAGAGTTAGTGAGCCCTGTTTA	1	1			176	190	TRUE	violet
Lutra lutra	Mvi1302	225	HiC_scaffold_2	Mvi1302|F	2	Mvi1302|R	1	207030739	207030963	CACAGGTTCCAGGGCTTAGAATACGGACATCTTTGGGATGGCAGTGTTCTGTCTACTATAAGGGTGTTTCCAGATGTTGGCTATTCAGAACAAAGCTACTAAAATCATTCGTACAGGTGTGTGTGTGGTGTGTGTGTGTGTGTGTGTGTGTGTGTGTGTGTATAGATTTACTTCTCTGGGGTCAGTGTCCAGGAACGCAATGACTGAGTCGTACCGTAATGGCAT	2	3			210	224	TRUE	violet
Lutra lutra	Mvi1321	112	HiC_scaffold_10	Mvi1321|F	3	Mvi1321|R	0	38136644	38136755	TTAAACACGAAACCATGTGTACCACAGTGCTCTCTTCTAATTCACACACACACACACACACACACACACACACACACACAAATCAACGAGATGTAGGAATTGGCACACTTTC	3	3			91	107	TRUE	violet
Lutra lutra	Mvi1322	186	HiC_scaffold_1	Mvi1322|R	2	Mvi1322|F	0	14649192	14649377	CAAAAACCACCAACTCAAAAATATATATGTACCCCCATGTTCACTGTGGTATTATTTACAATAACCAAGACATAGAAACAACCCAAGTGTCCATCAGTGGATAAATGGGTAAAGAAAATGTGGGGTGTGTGTGTGTGTGTGTGTGTGTGTGTGTGTGTGTGTGTGTGTGTAAAATATTAATCAGCC	2	2			160	180	TRUE	violet
Lutra lutra	Mvi1341	164	HiC_scaffold_15	Mvi1341|F	0	Mvi1341|R	0	48354783	48354946	GTGGGAGACTGAGATAGGTCAACCTCAGTAATCTGAGAAAGTTTTAATATAAAAATGTTGTACTAGATTCTCTTCTTGCTATGTCAAATTCACACACACACACACACACACACACACACACACACACACATTCTCACTGCCCATCTTAGTCCATTCAAGTTGCC	0	0			148	176	TRUE	violet
Lutra lutra	Mvi1342	151	HiC_scaffold_3	Mvi1342|F	0	Mvi1342|R	1	190886220	190886370	TGGGAGTGAGCGGTGATGGCATTACCTCCAGGTAGCTGCCCCCCCCAACCCCCAACACACACACACACACACACACACACACACCTTCAGGCAATAGAGGGTGTCCTGGCTGGGGGAGAATTTCACAACCACAAGATTGACTGAAGGCCAG	1	1			141	165	TRUE	violet
Lutra lutra	Mvi1354	206	HiC_scaffold_11	Mvi1354|R	1	Mvi1354|F	1	17207155	17207360	CATTTTTGGGAAAGTATGTTTCCATTGATTATTCAGAACCTCCATGAATTATAGGAATATGAGATGTGGGTAAGTGTGTGTGTGTGTGTGTGTGTGTGTGTGTGTGTGTGTGTGTGTTTCCAATCTAAACATAAGGAAATTGAATTGCCAACATGTTCATATTCTTTCAGAGTGCTCACAAGAGCAAATTTAGTTGCTCCAGTTGG	1	2			166	232	TRUE	violet
Lutra lutra	Mvi2243	165	HiC_scaffold_2	Mvi2243|F	1	Mvi2243|R	0	53233212	53233376	GGACATTTGTTCTAAGAGGTCAGCATTCCCTCTATTGCTCTGTGTGTGCATGAGAGAGAGAGAGAGAGAGAGTGAGTGAGAGTGTGTGTGTGTGTGTGTGTGTGTGTTTGACTTTCCTGCTTGATAATGAGATGTTTAAGGACAGGGAGCATGGCTTGTTAATCT	1	1			130	191	TRUE	violet
Lutra lutra	Mvis020	184	HiC_scaffold_19	Mvis020|R	0	Mvis020|F	1	58703322	58703505	GACATGGTCAGATTCCCCACCTGCTTGAGAAACTGAGTAAAGACATGGGGGGACATGTCAAAGTAATTAATTCCTGTATATCTACATGTATGTCTTAAATATATACGTGTGTGTGTGTGTGTGTGTGTGTGTGTGTGTGTGTGTGTAAACTCTCCACCCAACATGGGGCTCTAACTCATGACCC	1	1	1	3	178	178	TRUE	blue
Lutra lutra	Mvis027	196	HiC_scaffold_4	Mvis027|R	2	Mvis027|F	1	65513721	65513916	GGAGGGAGGGACATAAGGAGCATTTCAGAAATAGTGAAATTAGATACAGCATGATAATGACCATGAACAATAATGTACTACATACTTGGAAGTAGCTAAGAGAGTGAATTATCACTAAACACACACACACACAGTCACACACACCCACACAATTGTGATTGTGAGATGATGAATGTGTTAGCGAAACTTATTGTGG	2	3			184	184	TRUE	blue
Lutra lutra	Mvis072	281	HiC_scaffold_16	Mvis072|F	0	Mvis072|R	0	113576428	113576708	CTGCAAAGCTTAGGAATGGAGATAAAGATCCACATTGTGACACAAATGCATCCTAACTCTCTCCCCCAATTACTTAACTCTTACTCTAACACAATCAACAGATCATAAAGTATCCAAAAAATCCAAAAAGATATGTTCATTCTTTCTGTAAGACAAATGCTTCCCATCTTTTCTTAAGGACATGGACCCTGTGTGTGTGTGTGTGTGTGTGTGTGTGTGTGTGTGTGTGTGTGTGTGTAAGTGTTCATTCTTTGTACTATGCTGAAACTCCAGTGTAGTGG	0	0			263	263	TRUE	blue
Lutra lutra	Mvis075	132	HiC_scaffold_3	Mvis075|F	0	Mvis075|R	0	188731374	188731505	GAAATTTGGGGAATGCACTCCAGACCTGCCCCCCCAACGCTCCTACACACACACACACACACACACACACACACACACACACTCTACTCCTCTTTGTAAAAGGCCTTTAATTAGCTCACATCCTATCCTGCC	0	0			120	120	TRUE	blue
Lutra lutra	Mvis099	319	HiC_scaffold_13	Mvis099|R	0	Mvis099|F	0	46137668	46137986	TTTGCATTTCCCTGATGAGGAGCGATGTTGAGCATCTTTTTCATGAGTCTTTTGGCCATCTGATGTCTTCTTTGGAGAAATGTCTATTCATGTCTTCTGCCTGCTTTTAATTGGATTATTTGTTCTTTTGGTGTTGAGTTACTTAAGTTCTTTATATGTTTTGGATACTAACCTTTTATTGGATATGTCACTTGCAAATGTTTTCTCCCATTCAGTAGTTCTGTTGGTTGTTTCCTTTGCTGTGCAGAAGTTTTGTTTTTTGTTTTTTGTTTTGATGTAGTGCCAATAGTTTATTTTTGCTTTTGCTCCTCTTGCCTCA	0	0	3	3	346	346	TRUE	blue
	primer_pair	amplicon_len	HitName	FP_ID	FP_mismatches	RP_ID	RP_mismatches	Start	End	AmpliconSeq	max_mismatches	total_mismatches	max_mis_min_dist	tot_mis_min_dist	min_len	max_len	len_in_expected_interval	color
Mustela putorius furo	Gg-4	113	HiC_scaffold_5	Gg-4|R	3	Gg-4|F	0	117407677	117407789	GATTAAGAAATTGTGGTACACACACACACACGCGCGCGCGCACACACACACACGAATGTTATTCAGTCATTAAAAAAAGAAAATTTTGCCATTTATAACAACATGGATGACAT	3	3			104	112	TRUE	green
Mustela putorius furo	Ma-1	179	HiC_scaffold_12	Ma-1|R	0	Ma-1|F	2	29534993	29535171	TTATGCGTCTCTGTTTGTCACCTTGAGTTACCATCCAAAAAAAAAAAACACACACACACACACACAGAAGCAGCAAAATCAGAATTCTTGATGCTGGAAGGCCTGGGAAACCACACCTATTTAACTCAACTCAACAAGCCTGTATTCTACCACATGACCTAGACCCAGGCACAAAGAAT	2	2			180	248	TRUE	green
Mustela putorius furo	Ma-2	180	HiC_scaffold_9	Ma-2|R	1	Ma-2|F	0	70675619	70675798	ATCTTGCATCAAGTAAAAATTGATAGAAATTACTGGTGTTTTCACTTTTACAAAGAAATGTATATATACACATATAAATACACACACACACACACACATATAATTTTCCTAAAAGATAGGAAAAGTACATAGAAGGAATACTTACATATGTAAATATGAAATAAGACATTATTCATGGGT	1	1			155	201	TRUE	green
Mustela putorius furo	Mel08	220	HiC_scaffold_11	Mel08|F	0	Mel08|R	2	79635366	79635585	CTGCCCTTAACTGTAGTCAATTTATCTAGGGGTTGTCACATGACTTGAAATAAGTCAATTATAGTGGTCCCCCCCCGCCCCCCGCCACCGGAATCTGAAATTGGGACAGAGAGATTCCAGTCTTAATCCTTGCCAGTCTTCTCAATCTCAAAGGAAATTTCTGCATTGTAAGATTGGCTAACACAGAAGAGATTTAGAATGAAGCTGGTGGACGGTAAGG	2	2			222	232	TRUE	orange
Mustela putorius furo	Mel10	143	HiC_scaffold_1	Mel10|F	0	Mel10|R	2	40254395	40254537	TGCAGAAAACGATCAGGTTTCAAGTCTTCTGGGCTGGGCTTTCTTAAATAAATAACACACGCACACACACACACACACACACACACACACACACATTTTTTTCCTCTCAGTCTGGGCATCCCGGAAGCAGACGCCAAAAATGA	2	2			128	165	TRUE	orange
Mustela putorius furo	Mer005	302	HiC_scaffold_3	Mer005|F	1	Mer005|R	1	13228952	13229253	TCTTTGCCAGAGACACACAGCTTTAGTTTCTGGGAGCAGCAGCTGCTTCTCTGAAATTTTCATCCCAGGGCTTCCGTCCTCCACTGTGTCCTCTCAGAAACCTGTCATGGTTTTTCTGGATGGATGCCCACAGAATTTTAATCCAGTCACACACACACACACACACACACACACACACACACACACACAGAGGAAAAGTGCTATGCATAACAAAAAGCAAAACCAGGTTATGGGTTGAATGTTCCTTTATTGAATTCGGTTACTTCAAGGGCTCAGAAAGGAGAGTGATGGAGAGAGGCATC	1	2			296	296	TRUE	blue
Mustela putorius furo	Mer009	197	HiC_scaffold_7	Mer009|R	0	Mer009|F	2	124031105	124031301	GATTTGGCTGCTTGCCTGGGTGTAGGCAGGCCAAACCGTAGGGCTGGCACAATTCCTCCTTTGAGGAACCAATCAGGCAGATCTACACCCAGCTGAGTTCCCTGGTCAGTGTTTCCTGCACACACACACACACACACACACACACTCTTAGTTATGCAGATGAACAAAACCACTGGTTGGGATTTGTGCTTGGGACA	2	2			211	211	TRUE	blue
Mustela putorius furo	Mer022	245	HiC_scaffold_20	Mer022|F	1	Mer022|R	1	19978417	19978661	CCATGCTTTGGTTAGGAGAAGCATTACCATAATTACATAGTGTTATTAGTCAGGATTCTCCACAGAAACAGAAACTATAGGATAGAAAGAAGAATATGTACACACACACACACACACACACATTTATTATAAAGAATTGGCTCATGTGATTATAGAGGCTGACATGTCCCAAGATCTGCTTTGACAAACTCGAGATCCATGAGAGTCAAAGGTATAGATCTGAGTCCAACTACCTGAGAACAAGG	1	2			255	255	TRUE	blue
Mustela putorius furo	Mer041	151	HiC_scaffold_4	Mer041|F	0	Mer041|R	0	161014049	161014199	TGTGTGATCTCTGGGAATTCTCAGCTTGAGGTCTGCAAACAGTGAAGGGCCCCTGGATTGGTTCCAGAGAATCTGTAACCACCTAATCAGTGTGTGTGTGTGTGTGTGTGTGTGTGTGTGTGTATGAATGGGCTTTTATCTGGGGAGCAGA	0	0			141	141	TRUE	blue
Mustela putorius furo	Mer095	151	HiC_scaffold_2	Mer095|R	0	Mer095|F	0	14485800	14485950	CACCTCTATGTGCCATTTTGTCTGGAATAAAACACAAGCACCCAGCGTTATGAGCACACACACACACACACCACTGACTTTTCTGATTTATCATAAAAACTGTGTGTGTGTGTGTGTGTGTGTGTGTTCAGGAAGCAGAACCAGCAAAGCT	0	0			149	149	TRUE	blue
Mustela putorius furo	Mf1.11	222	HiC_scaffold_9	Mf1.11|F	1	Mf1.11|R	0	119417786	119418007	TTGCTGGCCCACACTGCAGATATGGACTTGTGATCCTCCTTAATTGTGTGAGGCAATTCCTCTGTCTGTCTATCTATCTATCTATCTATCTATCTATCTATCTATTTTTCTTTCTATAATATACCTATCTATCTATTTATCATCTATTATCTATATCCTATCAGCTGAGTTTCTCTGGAGAACACTGCCAGCCACGGGACTGAGGTTCCAGGATATCCTGTG	1	1			219	234	TRUE	red
Mustela putorius furo	Mf2.13	288	HiC_scaffold_4	Mf2.13|R	2	Mf2.13|F	0	92713453	92713740	TAGAAAACAGGGAGGGTATTGATCAAGGCCAAGCACCAAACACTTCAGGGCAGACACCATGACTCTTGTTTCCCTTATAACTATCCTAACACCTAGCAGTCTAAGATAGGTGATAGATGATAGATACATACATACATACATACATACATACATACATACTACATATAAGGGGTAATAAGCAGCTTCCAAGTACGCTTTCATATATTTTTCTGCCTGAAACACAGAAAAGCACAATCAAAATGTGGCTCAGACCAAGAAGAGCCATTGTAACTAGAAGACTTGGCAAAA	2	2			296	332	TRUE	red
Mustela putorius furo	Mf3.7	156	HiC_scaffold_13	Mf3.7|F	0	Mf3.7|R	0	14826577	14826732	AAGATTTTAACCACCATGTCCCACTAATGCACTACCTTGTGGGGGGCGGGGGGGAGGGAATAGATAGATAGATAGTCAGTCAGTCAGTCCAGGGATGAGGAGTGACTTTCCCAAGATCATTCACCAGAACAGGAGCCCAGCTGGCTGATAACAGGC	0	0			165	221	TRUE	red
Mustela putorius furo	Mf8.8	169	HiC_scaffold_1	Mf8.8|F	0	Mf8.8|R	1	81636795	81636963	GGAAGAGGTGATTTCTGAGAAGGGTTTTCTTTTCTTTTCTTCTTTCTTCCTTTTTTTTTTTTTTTTGGTAGTCTTATGGTTTTAGTGACACAAATATGACATGCATATAAGCTGTCTATTCATTTCCTTTGCCGCACAGCATGGCATTGGCGACTCTGATCGCCAGCTG	1	1			230	274	TRUE	red
Mustela putorius furo	Mvi1271	190	HiC_scaffold_13	Mvi1271|F	0	Mvi1271|R	0	44085263	44085452	TAAACACGGCTCACTAACTCTTTCAAACAGGACACAGACACACACTCACACACACACACACACACACACACACACGGGGGTGGGGGTTGGTGGGGGGAGAGTATTTACCTTTCAGAGACATTGGGTCACCCTGCCTTACACAGAAAGAAGGAAATGTCTCTAACACCTTGAAACCTTGAGTGCATACCAC	0	0			176	190	TRUE	violet
Mustela putorius furo	Mvi1273	188	HiC_scaffold_3	Mvi1273|F	1	Mvi1273|R	1	10644624	10644811	GCCTAATTCGTATAGCATCCCTAAAATGGGGAAGGCCTTACCGAACAGCAAAAAAGAAATAAAGAAAGAAAGAAAGAAAGAAAAGCTGTCTCTGCTGCCAGAGGTAAAATCTTTGCTTGGGAAAATAGGGCAGCTGTGGAAAAAGATACCCATGGAGAGCAGCATACTGGATGCTAGAGGTCCGGAGG	1	2			183	215	TRUE	violet
Mustela putorius furo	Mvi1321	86	HiC_scaffold_20	Mvi1321|F	1	Mvi1321|R	0	13293777	13293862	TTAAACACGAAACCGTATGTACCACAGTGCTCTCTTCGAATTCACACACACACACATCAACAAGATGTAGGAATTGGCACACTTTC	1	1			91	107	TRUE	violet
Mustela putorius furo	Mvi1322	150	HiC_scaffold_2	Mvi1322|F	0	Mvi1322|R	3	183892824	183892973	GGCTGATTAATATTTTACACACACACACACTACATTTTCTTTACCCATTTGTCCACTGATGGACACTTGGTTTGTTTCCATGTCTTGGTTATTGTAAATAATACCACAGTGAACATGGGGGTACATATATATTTTTGAGGTAGTGGATTT	3	3			160	180	TRUE	violet
Mustela putorius furo	Mvi1341	156	HiC_scaffold_6	Mvi1341|R	0	Mvi1341|F	0	103199263	103199418	GGCAACTTGAATGGACTAAGATGGGCAATGAGAATGTGTGTGTGTGTGTGTGTGTGTGTGTGTGTGTATTTTGCATAGCAAGAAGAGAATCTAGTACAACATTTTTATATTAAAGCTTTCTCACATTACTGAGGTTGACCTATCTCAGTCTCCCAC	0	0			148	176	TRUE	violet
Mustela putorius furo	Mvi1342	153	HiC_scaffold_12	Mvi1342|R	0	Mvi1342|F	2	6674499	6674651	CTGGCCTTCAGTCAGTCTTGTGGTTGTGAAATTCTCCCCGGGCCAGGACACCCCCTATTGCCTGAAGGGGTGTGTGTGTGTGTGTGTGTGTGTGTGTGTGTTGGGGGTTGGGGGTGCAGCTACCAGGAGGTAGTGCCATCACTGCTCACTCCC	2	2			141	165	TRUE	violet
Mustela putorius furo	Mvi1354	194	HiC_scaffold_3	Mvi1354|F	0	Mvi1354|R	0	70429991	70430184	CCAACTGGAGCAAGTAAATTTGCTTTTGTGACCACTCTGAAAGAATATGAATATGTTGGCAATTCAATTTCTTTATGTTTAAATTGGAAACACACACACACACACACACACACACACACACTTACCCACATCTCATATTCCTATAATTCATGGAGGTTCTGAATAATCAATGGAAACATACTTTCCCAAAGATG	0	0			166	232	TRUE	violet
Mustela putorius furo	Mvi1843	114	HiC_scaffold_3	Mvi1843|F	0	Mvi1843|R	1	72940935	72941048	AAATGGGAAGGTAAGGTAGAACAACACGTACACACACACACACACAGGTTTCACACAAGTGTGTTGTGTAAACTTTATTCAGAAGAACAATCCTGCAAGTCTGTGTCCCTCAGG	1	1	2	5	135	147	TRUE	violet
Mustela putorius furo	Mvi2243	141	HiC_scaffold_1	Mvi2243|F	1	Mvi2243|R	2	52094775	52094915	GGACATTTGTTCTAAGAGGTCAGCATTCCCTCTATTGCTCTGTGTGTGTGTATGAGTGTGTGTGTGTATGTGTGTGTGTGTGTGTTTGCCTTTCCCACTTGATAATGAGATGTTTAAGAACAGGGAGCATGGCTTGTTAAT	2	3			130	191	TRUE	violet
Mustela putorius furo	Mvis002	191	HiC_scaffold_2	Mvis002|R	0	Mvis002|F	0	130289073	130289263	AAACAGCAGAGAGCATACAGCCCTCTAATTCTATAGAAAAGAAAACAGAGGCCTTGCAAGGAGGATAATTACTCTCCCCTAAGATCCCCTAAGATCACTGCTAGATATATACATACATACACACACACACACACACACACAAATATATATGTGTAGGGACAAAAAATTACTTTGGAGCACTATTTTTCCCA	0	0			184	184	TRUE	blue
Mustela putorius furo	Mvis020	161	HiC_scaffold_10	Mvis020|F	1	Mvis020|R	0	40528785	40528945	GGGTAAAGAGTTAGAGCCCCATGTTGGGTGGAGAGTTTACACACACACACACACACATATATATTTAAGACATACATGTAGATATATAGGAATTCATTACTTTGACATGTCCCCCATGTCTTTCCTCAGTTTCCCAAGCAGGTGGGGAATCTGACCATGTC	1	1	1	3	178	178	TRUE	blue
Mustela putorius furo	Mvis027	190	HiC_scaffold_9	Mvis027|R	2	Mvis027|F	1	63922903	63923092	GGAGGGAGGGACATAAGGAGCATTTCAGAAATAGTGAAATGAGAGATAGCATGATAATGACCATGAACAATAATGTATTATATACTTGGAAGTAGCCAAGAGAGTGAATTATTACTAAACACATACACACACACACACACATACAATTGTGATTGTGAGATGATGAATGTGTTAGCGAAACTTATTGTGG	2	3			184	184	TRUE	blue
Mustela putorius furo	Mvis072	269	HiC_scaffold_8	Mvis072|F	0	Mvis072|R	3	111044991	111045259	CTGCAAAGCTTAGGAATGGAGATAAAGATCCACATTGTGACACAAATGCATCCTAACTCTCTTCCCCAATTACTTAACTCTTACTCTAACACAACCAACAGTCCAGAAAGTATCCAAAAAATCCAAAAAGATATGTTCATTCTTTCTGTAAGACAAATGCTTCCCATGTTTTCTTAAGGACATGGACCATGTGTGTGTGTGTGTGTGTGTGTGTGTGTGTGTGTGTGTAAGTGTTCATTCTTTGTACTATGCTGAAACTCCACTGTAGT	3	3			263	263	TRUE	blue
Mustela putorius furo	Mvis099	343	HiC_scaffold_3	Mvis099|R	0	Mvis099|F	0	129602400	129602742	TTTGCATTTCCCTGATGAGGAGCATTGTTGAGCATCTTTTTCATGTGTCTTTTGGCCATCGAATGTCTTCTTTGGAGAAATGTCTATTCATGTCTTCTGCCTGCTTTTGATTGGATTATTTGTTCTTTTGGTGTTGAGTTACTTAAGTTCTTTATATATTTTGGATACTAACCTTTTATTGGATATGTCACTTGCAGATGTTTTCTCCCATTCAGTAGGGTATCTTTTAGTTCTGTTGGTTGTTTCCTTTGCTGTGTAGAAGATTTTTGTTTGTGTGTGTGTGTGTGTGTGTGTGTTAATGTAGTGCCAATAGTTTATTTTTGCTTTTGCTCCTCTTGCCTCA	0	0	2	3	346	346	TRUE	blue
	primer_pair	amplicon_len	HitName	FP_ID	FP_mismatches	RP_ID	RP_mismatches	Start	End	AmpliconSeq	max_mismatches	total_mismatches	max_mis_min_dist	tot_mis_min_dist	min_len	max_len	len_in_expected_interval	color
Neovison vison	Gg-4	119	emb|FNWR01000019.1|	Gg-4|R	3	Gg-4|F	0	6223047	6223165	GATTAAGAAATTGTGGTACACACACACACACACACACACACATACACACACACACACACGAATGTTATTCAGTCATTAAAAAAAGAAAATTTTGCCATTTATAACAACATGGATGACAT	3	3			104	112	TRUE	green
Neovison vison	Ma-1	183	emb|FNWR01000100.1|	Ma-1|R	0	Ma-1|F	2	3861695	3861877	TTATGCGTCTCTGTTTGTCACCTTGAGTTACCATCCAAAAAAAAAAACCAAACACACACACACACACACAGAAGCAGCAAAATCAGAATTCTTGATGCTGGAAGGCCTGGGAAACCACACCTATTTAACTCAATTCAACAAGCCTGTATTCTACCACATGACCTAGACCCAGGCACAAAGAAT	2	2			180	248	TRUE	green
Neovison vison	Ma-11	100	emb|FNWR01000257.1|	Ma-11|F	0	Ma-11|R	0	2228872	2228971	ATGTTTACTTTTCCACTATTAACATTGTTTCCTAATTTTGTGTGTGTGTGTGTGTTATGATTTCATGTCAGACATTATGTGTAAAAGAACAGTAGATGCT	0	0			102	104	TRUE	green
Neovison vison	Ma-2	190	emb|FNWR01000189.1|	Ma-2|R	1	Ma-2|F	1	83836	84025	ATCTTGCATCAAGTAAAAATTGATAGAAATTACTGGTGTTTTCACTTTTACAAAGAAATGTATATATACACATATAAACACACACACACACACACACACATACACACATATAATTTTCCTAAAAGATAGGAAAAGTACATAGAAGGAATACTTAAATATGTAAATATGAAATAAGACATTATACATGGGT	1	2			155	201	TRUE	green
Neovison vison	Mel08	434	emb|FNWR01000014.1|	Mel08|R	1	Mel08|F	0	621752	622185	CCTTACCGTCCATCAGCTTCATTCTAAATCTCTTCTGTGTTAGCCAATCTTTTTTATTTTTTTTAAAGATTTTATTCATTCATTTGACAGGGAGAGATCACAAGCAGGCAGAGAGGCAGGCAGAGAGAGAGGAGGAAAGCAGGCTCCCTGCTGAGCAGAAAGCCCGATGCGGGTCTCGATCCCAGGACCCTGAGATCACGACCCGAGCCGAAGGCAGCGGCTTAACCACTGAGCCACCCAGGCACCCCTGTGTTAGCCAATCTTACGATGCAGAAATTTCCTTAGAGACTGAGAAGACTGGCAAGGATTAAGACTGGAATCTCTCTGTTCCAATTTCAGATTCCGGTGGCAGGGGGCGGGGGGGGGACCACTATAATTGACTTATTTCAAGTCATGTGA…	1	1			222	232	FALSE	orange
Neovison vison	Mel10	143	emb|FNWR01000039.1|	Mel10|F	0	Mel10|R	3	3998820	3998962	TGCAGAAAACGATCAGGTTTCAAGTCTTCTGGGCTGGGCTTTCTTAAATAAATAACACATGCATACACACACACACACACACACACACACACACATTTTTTTCCTCTCAGTCTGGGCATCCCGGAAGCAGATGCCAAAAATGA	3	3			128	165	TRUE	orange
Neovison vison	Mer005	277	emb|FNWR01000036.1|	Mer005|R	1	Mer005|F	1	1419664	1419940	GATGCCTCTCTCCCTCACTCTCCTTTCTGAGCCCTTGAAGTAACCGAATTCAATAAAGGAACATTCAACCCATAACCTGGTTTTGTTTTTTGTTATGCATAGCATTTTCCTGTGTGTGTGTGTGTGTGTGACTGGATTAAAATTCTGTGGGCATCCATCCAGAAAAACCATGACAGGTTTCTGAGAGGACACAGTGGAGGACGGAAGCCCTGGGATGAAAATTTCAGAGAAGCAGCTGCTGCTCCCAGAAACTAAAGCTGTGTGTCTCTGGCAAAGA	1	2			296	296	TRUE	blue
Neovison vison	Mer009	203	emb|FNWR01000135.1|	Mer009|R	0	Mer009|F	1	641672	641874	GATTTGGCTGCTTGCCTGGGTGTAGACAGGCCAAACCGTAGGGCGGCACAATTCCTGCCTGAGGAACCAATCAGGCAGATCTACACCCAGCTGAGTTCCCTGGTCAGTGTGTTTCCTACACACACACACACACACACACACACACACTCTCTTAGTTATGCAGATGAACAAAACCACTGGTTGGGATTTCTGCTTGGGACACT	1	1			211	211	TRUE	blue
Neovison vison	Mer022	255	emb|FNWR01000092.1|	Mer022|R	0	Mer022|F	0	5791452	5791706	CCTTGTTCTCAGGTGGTTGGACTCAGATCTATACCTTTGACTCTCATGGATCTCCAGTTTGTCAAAGCAGATCTCGGGACTTGTCAGCCTCTATAATCACATGAGCCAATTCTTTATAATAAGTGTGTGTGTGTGTGTGTGTGTGTGTGTATGTATACATATTCTTCTTTCTATCTTATAGTTTCTGTTTCTGTGGAGAATCCTGACTAATAACACTACATAATTATGGTAATGCTTCTCCTACCCAAAGCATGG	0	0			255	255	TRUE	blue
Neovison vison	Mer041	151	emb|FNWR01000134.1|	Mer041|R	0	Mer041|F	0	4086464	4086614	TCTGCTCCCCAGATAAAAGCCCATTCATACACACACACACACACACACACACGCACGCACACTGATTAGGTGGTTACAGATTCTCTGGAACCAATCCAGGGGCCCTTCACTGTTTGCAGATCTCAAACTGAGAATTCCCAGAGATCACACA	0	0			141	141	TRUE	blue
Neovison vison	Mer095	151	emb|FNWR01000249.1|	Mer095|R	0	Mer095|F	1	691074	691224	CACCTCTATGTGCCATTTTGTCTGGAATAAAACACAAGCACCCAGCGTTATGAGCACACACACACACACACCACTGACTTTTCTGATTTATCATAAAAACTGTGTGTGTGTGTGTGTATGTGTGTGTTCAGGAAACAGAACCAGCAAAGCT	1	1			149	149	TRUE	blue
Neovison vison	Mf1.11	195	emb|FNWR01000018.1|	Mf1.11|R	0	Mf1.11|F	1	6376090	6376284	CACAGGATATCCTGGAACCTCAATCCCGTGCCTGGCAGTGTTCTCCAGAGAAACTCAGCTGATAGGATATAGATAATAGATGATAAATAGATAGGTAGGTAGGTAGGTAGATAGAGAGATAGACAGACAGACAGAGGAATTGCCTTACATAATTAAGGAAAATCACAAGTCCAGATCTGCAGTGTGGGCCAGCAA	1	1			219	234	TRUE	red
Neovison vison	Mf1.18	185	emb|FNWR01000103.1|	Mf1.18|R	2	Mf1.18|F	0	5139095	5139279	AGTCCCCATGACTGCATGAGCTAATTTGCATAGATAGGTAGATAGATAGATAGATAGATAGACAGACAATTGATAGGTAGGTGACAGATAGATGGATGGATGGGTGATAGACTGCGCACTCAATTGGTCTCCTCTGGGTCAGACTCTCCTCTAGGGTTACTGAGTTCTGACACAGCTAATTCAAG	2	2			158	174	TRUE	red
Neovison vison	Mf2.13	273	emb|FNWR01000138.1|	Mf2.13|F	0	Mf2.13|R	2	2480604	2480876	TTTTGCCAAGTCTTCTAGTTACAATGGCTCTTCTTGGTCTGAACCACTTGATTGTGCCTTTCTGTGTTTCAGGCAGAAAAATATATGAAAGCATACTTGGAAGCTGCTTATTACCCCTTATATATAGTATCAATCAATCAATCTATCTATCTATCATCTATCACCTTTCTAAGACTGCTAGGTGTTAGGGTAGTTATAAGGGAAACAAGAGTCATGGTGTCTGCCCTGAAGTGTTTGGTGCTTGGCCTTGATCACTACCCTCCCTGTTTTCTA	2	2			296	332	TRUE	red
Neovison vison	Mf3.7	149	emb|FNWR01000070.1|	Mf3.7|R	2	Mf3.7|F	0	1799303	1799451	CTGTTATCAGCCAGCTGGGCTCCCATTCTGGTGAATGATCTTGGGAAAGTCACTAGTCATCCCTGGACTGACTGACTATCTATCTATCTATTCCCGCCCCCAGCCCCCCGCCAGGTAGTGCATTAGTGGGACATGGTGGTTAAAATCTT	2	2			165	221	TRUE	red
Neovison vison	Mf8.10	133	emb|FNWR01000236.1|	Mf8.10|R	0	Mf8.10|F	0	1248622	1248754	CCAAAGTGTGATGTTTGCAGTTCCTTTTTCCAGAATCCTGCATGATGCAGATAATACAGCTTTATTTATGTATGTATGTATTTATTTATTTACGTATTTATTTATTTATTTGTTGTATGCAGATAATACAGAT	0	0			151	167	TRUE	red
Neovison vison	Mf8.8	169	emb|FNWR01000229.1|	Mf8.8|F	0	Mf8.8|R	1	672876	673044	GGAAGAGGTGATTTCTGAGAAGGGGTTTCTTTTCTTTTCTTTCTTTCTTCCTTTTTTTTTTTTTTCGGTAGTTTTATGGTTTTAGTGACACAAATATGACATGCATATAAGCTGTCTATTCATTTCCTTTGCTGCACAGCATGGCATTGGCGACTCTGATCGCCAGCTG	1	1			230	274	TRUE	red
Neovison vison	Mvi1271	188	emb|FNWR01000002.1|	Mvi1271|F	0	Mvi1271|R	0	2474634	2474821	TAAACACGGCTCACTAACTCTTTCAAACAGGACATAGACACACACACACACACACACACACACACACACACACGGGGGTGTGGGTTGGTGGGGGGAGAGTATTTACCTTTCAGAGACATTGGGTCACCCTGCCTTACACAGAAAGAAGGAAATGTCTCTAACACCTTAAAACCTTGAGTGCATACCAC	0	0			176	190	TRUE	violet
Neovison vison	Mvi1273	195	emb|FNWR01000036.1|	Mvi1273|R	0	Mvi1273|F	0	4036289	4036483	CCTCCAGACCTCTAGCATCCAGTCTGCTACTCTCCATGGGTATCTTTTTCCACAGCTGCCCTATTTTCCCAAGCAAAGATTTTACCTCTGGCAGCAGAGACAGCTTTTCCTTCCTTCCTTCCTTCCTTCCTTCCTTCTTTCTTTCTGCTATTCGGTAAGGCCTTCCCCATTTTAGGGATGCTATACGAATTAAGC	0	0			183	215	TRUE	violet
Neovison vison	Mvi1302	216	emb|FNWR01000059.1|	Mvi1302|R	1	Mvi1302|F	0	5153547	5153762	ATGCCATTACGGTACGACTCAGTCATTGCGTTCCTGGACACTGACCCCAGAGAAGTAAAGCTATACACACACACACACACACACACACACACACACACACCTGTACCAATGATTTTAGTAGCTTTGTTCTGAATAGCCAACATCTGGAAATACCCTTATAGTAGACAGAATACGGATATCCCAAAGATGTCCGTATTCTAATCCCTGGAACCTATG	1	1			210	224	TRUE	violet
Neovison vison	Mvi1321	103	emb|FNWR01000114.1|	Mvi1321|R	0	Mvi1321|F	0	2215121	2215223	GAAAGTGTGCCAATTCCTACATCTTGTTGATTTTTGTGTGTGTGTGTGTGTGTGTGTGTGTGAATTAGAAGAGAGCACGTGGTACATACGGTCTCGTGTTTAA	0	0			91	107	TRUE	violet
Neovison vison	Mvi1322	153	emb|FNWR01000041.1|	Mvi1322|F	0	Mvi1322|R	0	6142238	6142390	GGCTGATTAATATTTTACACACACACACACACACACACACACACACACACACACACAGAGCACATTTACACATCTAGATGTGTATAAGAGACAGGTAAATAATACCACAGTGAACATGGGGGTACATATATATTTTTGAGGTAGTGGTTTTTG	0	0			160	180	TRUE	violet
Neovison vison	Mvi1323	111	emb|FNWR01000025.1|	Mvi1323|R	0	Mvi1323|F	0	9634809	9634919	CTGAAATACAAGGGCATTCTTGAAAATTTTAAACACACACGCACACACACACACACACACACAAATACACCTGAAATTTTTCCCCCCAAATAACCTGTAAATTCCCCCATT	0	0			106	112	TRUE	violet
Neovison vison	Mvi1341	158	emb|FNWR01000166.1|	Mvi1341|R	0	Mvi1341|F	0	607628	607785	GGCAACTTGAATGGACTAAGATGGGCAATGAGAATGTGTGTGTGTGTGTGTGTGTGTGTGTGTGTGTGAATTTGACATAGCAAGAAGAGAATCTAGTACAACATTTTTATATTAAAGCTTTCTCACATTACTGAGGTTGACCTATCTCAGTCTCCCAC	0	0			148	176	TRUE	violet
Neovison vison	Mvi1342	148	emb|FNWR01000010.1|	Mvi1342|R	0	Mvi1342|F	0	4953382	4953529	CTGGCCTTCAGTCAGTCTTGTGGTTGTGAAATCCTCCCCGGGCCAGGACACCCCCTATTGCCTGAAGGGGTGTGTGTGTGTGTGTGTGTGTGTGTTGGGGGTTGGGGGGGCAGCTACTGGGAGGTAGTGCCATCACCGCTCACTCCCA	0	0			141	165	TRUE	violet
Neovison vison	Mvi1354	196	emb|FNWR01000374.1|	Mvi1354|R	0	Mvi1354|F	0	520299	520494	CATCTTTGGGAAAGTATGTTTCCATTGATTATTCAGAACCTCCATGAATTACAGGAATATGAGGTGTGTGTGTGTGTGTGTGTGTGTGTGTGTGTGTGTGTGTGTGTTTCCAATCTAAACATAAAGAAATTGAATTGCCAACATGTTCATATTCTTTCAGAGTGGTCACAAAAGCAAATTTACTTGCTCCAGTTGG	0	0			166	232	TRUE	violet
Neovison vison	Mvi1381	190	emb|FNWR01000001.1|	Mvi1381|R	0	Mvi1381|F	0	23175084	23175273	CCAGGTGCCCCTTACATTTGTTTTTTAATTTATATTTCTATCTCTGGGCGCGGGGATGGTGTGTGTGTGTGTGTGTGTGTGTGTGTGTGTATCTGGGTGCCATGACCTGTGCTTGGCACTGGAGACATTAGGACAATGTCTTTCATGTCTTCAATGAACTCCCAGTAGGGACGATGAGAAACTCCGATGG	0	0	2	4	185	198	TRUE	violet
Neovison vison	Mvi1843	142	emb|FNWR01000192.1|	Mvi1843|R	0	Mvi1843|F	0	1648016	1648157	CCTAAGGGACACAGACTTGCGGGATTGTTCTTCTGAATAAAATTTATACAACACACTTGTGTGAAACCTGTGTGTGTGTGTGTGTGTGTGTGTGTGTATGTGTGTGTGTGTGTACATGTTGTTCTACCTTACCTTCCCATTT	0	0			135	147	TRUE	violet
Neovison vison	Mvi2243	155	emb|FNWR01000013.1|	Mvi2243|R	0	Mvi2243|F	0	12677592	12677746	AGATTAACAAGCCATGCTCCCTGTTCTTAAAATCTCATTATCAAGCAGGAAAGGCAAACACACACACACACACACACACACACACACATACACACACACTCTCATACACACACAGAGCAATAGAGGGAATGTTGACCTCTTAGAACAAATGTCCG	0	0			130	191	TRUE	violet
Neovison vison	Mvis002	185	emb|FNWR01000107.1|	Mvis002|F	0	Mvis002|R	0	5712189	5712373	TGGGAAAAATAGTGCTCCAAAGTAATTTTTTGTCCCTACACATATATATATGTGTGTGTGTGTGTGTGTGTATGTATATATCTAGCAGTGATCTTAGGGGGTCTTAGGGGAGAGTAATTATCCTCCTTGCAAGGCCTCTGTTTTCTTTTCTGTAGAATTAGAGGGCTGTATGCTCTCTGCTGTTT	0	0			184	184	TRUE	blue
Neovison vison	Mvis020	173	emb|FNWR01000052.1|	Mvis020|F	0	Mvis020|R	0	7959593	7959765	GGGTCAAGAGTTAGAGCCCCGTGTTGGGTGGAGAGTTTACACACACACACACACACACACACACACACGTATATATTTAAGACATACATGTAGATATATAGGAATTCATTACTTTGACATGTCCCCCATGTCTTTCCTCAGTTTCTCAAGCAGGTGGGGAATCTGACCATGTC	0	0	2	4	178	178	TRUE	blue
Neovison vison	Mvis027	189	emb|FNWR01000110.1|	Mvis027|R	1	Mvis027|F	0	5440082	5440270	TGGAGGGAGGGACATAAGGAGCATTTCAGAAATAGTGAAATTAGAGACAGCATGATAATGACCATGAACAGTAATGTATTATATACTTGGAAGTAGCTAAGAGAGTGAATTATTACTAAACACACACACACACACACACACACAATTGTGATTGTTAGATGATGAATGTGTTAGTGAAACTTATTGTGG	1	1			184	184	TRUE	blue
Neovison vison	Mvis072	267	emb|FNWR01000023.1|	Mvis072|R	0	Mvis072|F	0	3973818	3974084	CCACTACACTGGAGTTTCAGCATAGTACAAAGAATGAACACTTACACACACACACACACACACACACACACACACACAGGGTCCATGTCCTTAAGAAAAGATGGCATGCATTTGTCTTATAGAAAGAATGAACATATCTTTTTGGATTTTTTGAATACTTTCTGGACTGTTGATTGTGTTAGAGTAAGAGTTAAGTAATTGGGGGAGAGAGTTAGGATGCATTTGTGTCACAATGTGGATCTTTATCTCCATTCCTAAGCTTTGCAG	0	0			263	263	TRUE	blue
Neovison vison	Mvis075	132	emb|FNWR01000010.1|	Mvis075|R	0	Mvis075|F	0	7115481	7115612	GGCAGGATAGGATGTGAGCTAATTAAAGCCCTTTTACAAAGAGGAGTAGAGTGTGTGTGTGTGTGTGTGTGTGTGTGTGTGTGTGTGTAGGAGCGTTGGGGGGGCAGGTCTGGAGTGCATTCCCCAAATTTC	0	0			120	120	TRUE	blue
Neovison vison	Mvis099	325	emb|FNWR01000025.1|	Mvis099|F	0	Mvis099|R	0	23333311	23333635	TGAGGCAAGAGGAGCAAAAGCAAAAATAAACTATTGGCACTACATTAACACACACACACACACACACACACACACACACACACACACAGACTTCTGCACAGCAAAGGAAACAACCAACAGAACTAAAAGATACCCTACTGAATGGGAGAAAACATTTGCAAGTGACATATCCAATAAAAGGTTAGTATCCAAAATATATAAAGAACTTAAGTAACTCAGCACCAAAAGAACAAATAATCCAATCAAAAGCAGGCAGAAGACATCAGATGGCCAAAAGACACATGAAAAAGATGCTCAACATCCCTCCTCATCAGGGAAATGCAAA	0	0	3	4	346	346	TRUE	blue
Neovison vison	Tt-2	928	emb|FNWR01000313.1|	Tt-2|F	3	Tt-2|R	3	81812	82739	AGCCAAGATACGGAAATAACCTAAGTGTCCATGGATGGAAGAATGGATAAAGAAACTGTGGTAGAGAGAGGGATCCGGTGCACAGCACAGTGAATATAGACAACAATGTTGTATCACAGTGATCAAACTCAGTAAGAGAGTAGAACTTAATTTTTCCAGTCTCTAAGAAGAAATGATGATCATGTAACATGATCGATCGAGGTACTCATTGCTACAATGGCAATTGTATCACAATTGTTATAAGTGTATCAAATTAGTGTGTTGAATAAATTGCACAATTTTATATGTCAAATATATTTCAGTATTAAATACATATAAATAAAGTATATAAAATAAATAAGTAATTTTGCTCAGTATACTCTGTCCTTTTGATGTGGACCCAATCTCTTTTGTCTCAGC…	3	6			174	210	FALSE	green
	primer_pair	amplicon_len	HitName	FP_ID	FP_mismatches	RP_ID	RP_mismatches	Start	End	AmpliconSeq	max_mismatches	total_mismatches	max_mis_min_dist	tot_mis_min_dist	min_len	max_len	len_in_expected_interval	color
Pteroneura brasiliensis	Ma-1	180	HiC_scaffold_9	Ma-1|F	1	Ma-1|R	0	154561406	154561585	ATTTTTTGTGCCTGGGTCTAGGTCATGTGGTAGAATACAGGCTTGTTGAATTGAGTTAAATAGGTGTGGTTTCCCAGGCCTTCCAGCATCAAGAATTCCGATTTTGCTGCTTCTCTGTGTGTGTGTGTGTGTTTGGTTTTTTTTGGATGGTAACTCAAGGTGACAAACAGAGACGCATAA	1	1			180	248	TRUE	green
Pteroneura brasiliensis	Ma-2	196	HiC_scaffold_10	Ma-2|F	0	Ma-2|R	2	65350865	65351060	ACCCATGAATAATGTCTTATTTCATATTCACATATTTAAGTATTCCTTCTATGTACTTTTCCTATCTTTTTGGAAAATTATGTGTGTGTGTGTGTGTGTGTGTGTGTGTGTGTGTGTATTTATATGTGTATATATACATTTCTTTGTAAAAGTGAAAACACCAGTAATTTCAATCAATTTTTACTTGATGTAAGAT	2	2	2	6	155	201	TRUE	green
Pteroneura brasiliensis	Mel08	219	HiC_scaffold_14	Mel08|R	1	Mel08|F	0	31463219	31463437	CCTTACCGTCCATCAGCTTCATTCTAAATATCTTCTGTGTTAGCCAATCTTACAATGCAGAAATTTCCTTTAAGACTGAGAAGACTGGCAAGGATTAAGACTGGAATCTCTCTGTCCCAATTTCAGATTCCAGTGGCAGGGGGTGGGGGGGACCACTATAACTGATTTATTTCAAGTCATGTGACAACCCCTAGATAAATTGACTACAGTTAAGGGCAG	1	1			222	232	TRUE	orange
Pteroneura brasiliensis	Mel10	130	HiC_scaffold_7	Mel10|F	0	Mel10|R	3	38308606	38308735	TGCAGAAAACGATCAGGTTTCAAGTCTTCTGGGCTGGGCTTTCTTAAATAAATAACACACACACACACACACACACACACACATTTTTTCCTCTCAGTCTGGGCATCCCGGAAGCAGACGCCAAAGATGA	3	3			128	165	TRUE	orange
Pteroneura brasiliensis	Mer005	298	HiC_scaffold_19	Mer005|F	1	Mer005|R	1	13282291	13282588	TCTTTGCCAGAGACACACAGCTTTAGTTTCTGGGAGCAGCAGCTGCTTCTCTGAAATTTTCATCCCAGGGCTTCCGTCCTCCACTGTGTCCTCTCAGAAACCTGTCATGGTTTTTCTGGATGGATGCCCACAGAATTTTAATCCAGTCACACACACACACACACACACACACACACACACACACAGAGGGAAAGTGCTATGCATAACAAAAAGCAAAACCAGGTTATGGGTTGAATGTTCCTTTATTGAATTCGGTTACTTCAAGGTCTCAGAAGGGAGAGTGACAGAGAGAGGCATC	1	2			296	296	TRUE	blue
Pteroneura brasiliensis	Mer009	188	HiC_scaffold_15	Mer009|R	0	Mer009|F	2	117863770	117863957	GATTTGGCTGCTTGCCTGGGTGTAGACAGGCCAAACCATAGGGCTGGCACAATTCCTCCTTTGAGGAACCAAATCAGGCAGATCTACACCCAGCTGAGTTCCCTGGTCAGTGTGCTTCCTACACACACACACACACTTAGTTATGCAGATGAACAAAACCACTGGTTGGGATTACTGCTTGGGACACT	2	2			211	211	TRUE	blue
Pteroneura brasiliensis	Mer022	255	HiC_scaffold_12	Mer022|R	1	Mer022|F	0	10904828	10905082	CCTCGTTCTCAGGTGGTTGGACTCAGATCTATACCTTTGACTCTCCTGGATCTCCAGTTTGTCAAAGCAGATCTTGGGACTTGTCAGCCTCTATAATCACATGAGCCAATTTTTTATAATAAATGTGTGTGTGTGTGTGTGTGTGTGTGTGTGTGTACAAATTCTTCTATCTATAGTTTCTGTTTCTGTTTCTGTGGAGAATCCTGACTAATAACACTATTTAATTATGTAATGCTTCTCCTACCCAAAGCATGG	1	1			255	255	TRUE	blue
Pteroneura brasiliensis	Mer095	151	HiC_scaffold_9	Mer095|R	0	Mer095|F	0	13758427	13758577	CACCTCTATGTGCCATTTTGTCTGGAATAAAACACAAGCACCCAGCGTTATGCGTGCGCACACACACACACACACACACACCACTGACTTTTCTGATTTATCATAAAAACTGTGTGTGTGTGTGTGTTCAGGAAGCAGAACCAGCAAAGCT	0	0			149	149	TRUE	blue
Pteroneura brasiliensis	Mf1.1	160	HiC_scaffold_16	Mf1.1|R	3	Mf1.1|F	0	79857111	79857270	GGCTGGTAATACTATGTATCTCTCTTTCACAGCTCTTACAGCTCTTACAACTGAATTTTACATTCATTTATGTTATTCTTTGATTGACATCAGTCAAAAATGAATGAATGAATGAATGAATGAATGAATGAATGAATGAATAGCACATTTTCTGACACAG	3	3			174	182	TRUE	red
Pteroneura brasiliensis	Mf1.11	221	HiC_scaffold_10	Mf1.11|R	1	Mf1.11|F	1	19282300	19282520	CACAGGATATCCTGAAACCTCAGTCCCGTGGCTGGCAGTGTTCTCCAGAGAAACTCAGCTGATAGGATATAGATAATAGATGATAAATAGATAGATAGATAGATAGATAGATAGATGATAGAAAGAAAAAGAGATAGATAGATAGATGATAGATAGATAGAGGAATTGTCTTACACAATTACGGAGGATCACAAGTCCAAATCTGCAGTGTGGGCCAGCAA	1	2			219	234	TRUE	red
Pteroneura brasiliensis	Mf1.18	182	HiC_scaffold_12	Mf1.18|R	1	Mf1.18|F	0	34641903	34642084	AGTCCCCATGATTGCATGAGCTAATTTGCATAGATAGATAGATAGATAGATAAATAGATAGATAAATTGATAGATAGGTGACAGGTAGATAGATGGATGGATGATAGATTGCTCACTCAATCGGTCTCCTCTGGGTCAGACTCTCCTCTAGGGTTACTGAGTTCTGACACAGCTAATTCAAG	1	1			158	174	TRUE	red
Pteroneura brasiliensis	Mf2.13	276	HiC_scaffold_6	Mf2.13|R	2	Mf2.13|F	0	125326989	125327264	TAGAAAACAGGGAGGGTAGTGATCAAGGCCAAGCACCAAACACTTCAGGGCAGACACCATGACTCTTGTTTCCCTTATAACTATCCTAACACCTAGCAGTGTTAGATAGGTGATAGATGATAGGTAGGTAGATAAATAGATAGATACTATATATAAGGGGTAATAAGCAGCTTCCAAGTATGCTTTCATATATTTTTCTGTCTGAAACACAGAAAGGCAAAATCAAAATGTGGTTCAGACCAAGAAGAGCCATTGTAACTAGAAGACTTGGCAAAA	2	2			296	332	TRUE	red
Pteroneura brasiliensis	Mf3.2	102	HiC_scaffold_9	Mf3.2|R	3	Mf3.2|F	2	111576539	111576640	ACTCATGAAAAACAGTTTACTCACTAGATTGCCGATTTATAAGAAAGAAAGAAAGAAACCCCAGAAGAGTAAAGTGAAAGAAATGCATAGGGCAAGGTACCA	3	5			165	177	TRUE	red
Pteroneura brasiliensis	Mf3.7	158	HiC_scaffold_2	Mf3.7|R	0	Mf3.7|F	0	74721741	74721898	GCCTGTTATCAGCCAGCTGGGCTCCCATTCTAGTGAATGATCTTGGGAAAGTCACTCCTCGTCTCTGGACTATCTATCTATCTATCTATTCCCTCCTCCCGCCCCCCCCCCGCCCCCGGCCAGGTAGTGCATTAGTGGGACATGGTGGTTAAAATCTT	0	0			165	221	TRUE	red
Pteroneura brasiliensis	Mf6.5	188	HiC_scaffold_16	Mf6.5|R	2	Mf6.5|F	1	21413240	21413427	TCACATGAGAAATAGTCTCACGCAAAAAAAAAAAAAAAAAAAAGAGAAAGAAAAAAGAAAAAGAAAGAAAATAAACAGAGGAACTCCTTGGGAACAGAGACAATGCAAAGAAAAGTAGAAAACAATTGTAAATTATAATTAATATGTGCAAATAAAAGAGAAAATCTTTTACTGATAAAGCAAAAAGA	2	3			249	265	TRUE	red
Pteroneura brasiliensis	Mf8.10	113	HiC_scaffold_17	Mf8.10|R	1	Mf8.10|F	0	137475262	137475374	CCAAAGTGTGACGTTTGCTGTTCCTTTTTCCAGAATCCTGCATGATGCAGATAATAGAGCTTTATTTATTTATTTATTTACATATTTATTTATTATATGCAGATAATACAGAT	1	1			151	167	TRUE	red
Pteroneura brasiliensis	Mf8.8	176	HiC_scaffold_7	Mf8.8|F	0	Mf8.8|R	1	77428584	77428759	GGAAGAGGTGATTTCTGAGAAGGGTTTTCTTTTCTTTTCTTTCTTTTTCCCTTTTTTTTTTTTTTTTGGTAGTTTTATGGTTTTAGTGACACAAATATGAGATGCATATAAGCTATCTATTCATTTCCTTTGCTGCACAGCATGGCATTGGGATTGGTGACTCTGATCGCCAGCTG	1	1			230	274	TRUE	red
Pteroneura brasiliensis	Mvi1271	180	HiC_scaffold_2	Mvi1271|R	0	Mvi1271|F	1	46525619	46525798	GTGGTATGCACTCAAGGTTTTAAGGTGTTAGAGACATTTCCTTCTTTCTGTGTAAGGCAGGGTGACCCAACGTTTTCTGAAAGGTAAATACTCTCCCCGCCCCAAACCCCCGTGTGTGTGTGTGTGTGTGTGTGTGTGTGTGTGTGTGTCCTGTTTGAAAGAGTTAGTGAACCGTGTTTA	1	1			176	190	TRUE	violet
Pteroneura brasiliensis	Mvi1302	220	HiC_scaffold_7	Mvi1302|F	1	Mvi1302|R	1	193875590	193875809	CACAGGTTCCAGGGATTAGAATACGGACATCTTTGGGATGGCAGTGTTCTGTCTACTATAAGGGTGTTTCCAGATGTTGGCTATTCTGAACAAAGCTACTAAAATCATTCGTACAGGTGTGTGTGTGTGTGTGTGTGTGTGTGTGTGTGTGTGTGTATAGCTTTACTTCTCTGGGGTCAGTGTCCAGGAACGCAATGACTGAGTCGTACCGTAATGGCAT	1	2			210	224	TRUE	violet
Pteroneura brasiliensis	Mvi1321	102	HiC_scaffold_12	Mvi1321|R	0	Mvi1321|F	3	25567797	25567898	GAAAGTGTGCCAATTCCTACATCTCGTTGATTTGTGTGTGTGTGTGTGTGTGTGTGTGTGTATTAGAAGAGAGCACTGTGGTACACATGGTTTCGTGTTTAA	3	3			91	107	TRUE	violet
Pteroneura brasiliensis	Mvi1322	170	HiC_scaffold_17	Mvi1322|F	0	Mvi1322|R	1	174285050	174285219	GGCTGATTAATATTTTACACACACACACACACACACACACACACACACACCACGTTTTCTTTACCCATTTATCCACTGATGGACACGGGTTGTTTCCATGTCTTGGTTATTGTAAATAATACTACAGTGAACATGGGGGTACATATATATTTTTGAGTTAGTGGTTTTTG	1	1			160	180	TRUE	violet
Pteroneura brasiliensis	Mvi1341	164	HiC_scaffold_16	Mvi1341|F	0	Mvi1341|R	1	44436225	44436388	GTGGGAGACTGAGATAGGTCAACCTCAGTAATGTGAGAAAGTTTTAATATAAAAATGATGTACTAGATTCTCTTCTTGCTATGTCAAATTCACACACACACACACACACACACACACACACACACACACATTCTCACTGCCTGTCTTAGTCCATTCAAGTTACC	1	1			148	176	TRUE	violet
Pteroneura brasiliensis	Mvi1342	150	HiC_scaffold_9	Mvi1342|F	0	Mvi1342|R	2	176948443	176948592	TGGGAGTGAGCGGTGATGGCATTACCTCCTGGTAGCTGCCCCCCAACCCCCAACACACACACACACACACACACACACACACCCCTTCAGGCAATAGGGGGTGTCCTGGCTGGGGGAGAATTTCACAACCACAAGATTGACTGAAGGCCA	2	2			141	165	TRUE	violet
Pteroneura brasiliensis	Mvi1354	180	HiC_scaffold_19	Mvi1354|F	1	Mvi1354|R	1	68149252	68149431	CCAACTGGATCAAGTAAATTTGCTTTTGTGACCACTATGAAAGAATATGAACATGTTGGCAATTCAATTTCTTTATGTTTAGATTGGAAACACACACACACACACACTTACCCACATCTCATATTCCTATAATTCATGGAGGTTCTGAATAATCAATGGAAACATACTTTCCCAAAAATG	1	2			166	232	TRUE	violet
Pteroneura brasiliensis	Mvi1381	195	HiC_scaffold_15	Mvi1381|F	1	Mvi1381|R	1	29893842	29894036	CCAACGGAGTTTCTCATCGTCCCTACTGAGAGCTCATTGAAGACATGAAAGACATTGTCCTAATGTCTCCAGTGCCGAACACAGGTCATGGCACCCAAATACACACACACACACACACACACACACACACACACACAGCATCCCCGCGCCCAGAGATAAAAATAAAATTAAAAAACAAATGTAAGGGGCGCCTGG	1	2			185	198	TRUE	violet
Pteroneura brasiliensis	Mvis002	208	HiC_scaffold_17	Mvis002|R	0	Mvis002|F	0	122416473	122416680	AAACAGCAGAGAGCATACAGCCCTCTAATTCTACAGATAAGAAAACAGAGGCCTTTGCAAGGAGGGTAATTACTCTCCCCTAAGATCCCCTAAGATCACTGCTAGATATATATATAGATACATACATACATACATACATACACACACATACACACACACATATATATGTGTAGGGACAAAAAATTACTTTGGAGCACTATTTTTCCCA	0	0			184	184	TRUE	blue
Pteroneura brasiliensis	Mvis020	190	HiC_scaffold_1	Mvis020|R	0	Mvis020|F	1	74435459	74435648	GACATGGTCAGATTCCCCACCTGCTTGAGAAACTGAGTAAAGACATGGGGGGACATGTCAAAGTAATTAATTCCTATATATCTACATGTATGTCTTAAATATATACGTGTGTGTGTGTGTGTGTGTGTGTGTGTGTGTGTGTGTGTGTGTGTAAACTCTCCACCCAACACGGGGCTCTAACTCATGACCC	1	1	1	3	178	178	TRUE	blue
Pteroneura brasiliensis	Mvis027	195	HiC_scaffold_10	Mvis027|F	1	Mvis027|R	3	71758300	71758494	CCACAATAAGTTTCGCTAACACATTCATCATCTCACAATCACAATTGTGTGTGTGTGTGTGTGTGTGTGTGTGTGTGTTTAGTGATAATTCACTCTCTTAGCTACTTCCAAGTATGTAGTACATTATTGTTCATGGTCATTATCATGCTGTATCTAATTTCACCATTTCTGAAATGCTCCTTATGTCCCTCCCTC	3	4			184	184	TRUE	blue
Pteroneura brasiliensis	Mvis072	265	HiC_scaffold_8	Mvis072|F	0	Mvis072|R	0	103525699	103525963	CTGCAAAGCTTAGGAATGGAGATAAAGATCCGCATTGTGACACAAATGCATCCTAACTCTCTCCCCCAATTACTTAACTCTTACTCTAACACAATCAACAGATCAGAAAGTATCCCCCAAATCCAAAAAGATATGTTCATTCTTTCTGTAAGACAAATGCTTCCCATCTTTTCTTAAGGACATGGGCCCTGTGTGTGTGTGTGTGTGTGTGTGTGTGTGTGTAAGTGTTCATTCTTTGTACTATGCTGAAACTCCAGTGTAGTGG	0	0			263	263	TRUE	blue
Pteroneura brasiliensis	Mvis075	120	HiC_scaffold_9	Mvis075|F	0	Mvis075|R	0	174806860	174806979	GAAATTTGGGGAATGCACTCCAGACCTGCCCCCCAACGCTCCTACACACACACACGCACACACACACTCTACTACTCCTCTTTGTAAAAGGCCTTTAATTAGCTCACATCCTATCCTGCC	0	0			120	120	TRUE	blue
