# Supplementary material for: Chromosome-Level Genome Assemblies Expand Capabilities of Genomics for Conservation Biology
Source: Genes (Basel). 2021 Aug 28;12(9):1336. doi: 10.3390/genes12091336 (PMC8466942; doi:10.3390/genes12091336)
Supplement: Supplementary file 1 [file genes-12-01336-s001.zip › tables/Table_S6.PAR.xlsx]

## Sheet: Sheet1
Species	X chr C-scaffold	X chr len	PAR start	PAR end	PAR length
Enhydra lutris	HiC_scaffold_10	124754144	118000001	124740000	6740000
Acinonyx jubatus	HiC_scaffold_10	121658408	114990001	120580000	5590000
Neofelis nebulosa	HiC_scaffold_10	120035247	113100001	118930000	5830000
Pteronura brasiliensis	HiC_scaffold_1	112979640	106650001	112960000	6310000
Ailurus fulgens	HiC_scaffold_18	117288863	110950001	117270000	6320000
Aonyx cinereus	HiC_scaffold_2	110442646	NA	NA	NA
Bison bison	HiC_scaffold_30	128879071	121690001	128860000	7170000
Lutra lutra	HiC_scaffold_19	99660140	92980001	99430000	6450000
